# Supplementary material for: Spectral estimation in unevenly sampled space of periodically expressed microarray time series data
Source: BMC Bioinformatics. 2007 Apr 24;8:137. doi: 10.1186/1471-2105-8-137 (PMC1867827; doi:10.1186/1471-2105-8-137)
Supplement: Additional File 1 — Ranked list of 6875 profiles of the Plasmodium falciparum dataset based on the G-statistic. A ranked list of the 6875 profiles from the Plasmodium falciparum dataset [27] based on their G-statistics. The higher the rank, the more periodic is the profile. [file 1471-2105-8-137-S1.xls]

## Sheet: Sheet1
Oligo_ID
ks44_11
m23823_3
ks157_18
opfi17638
opfk12891
f57713_2
opfg0007
m53850_1
n170_1
f56806_1
ks157_1
f71933_1
m53850_2
opff72447
f5429_1
n181_15
opfm60471
f51805_1
d17715_23
opff72452
m13713_4
d33539_15
m46462_2
z_2_50
i3518_1
i3555_1
m26214_1
n143_19
opfg0048
i12552_2
kn1132_1
f26666_3
opfl0079
f68282_1
opfl0121
ks157_2
kn8017_1
ptrnaphe
opfl0004
n139_17
f24511_1
z_2_60
ks711_3
z_2_70
i7196_2
i6851_1
f37100_2
i3555_2
kn8391_1
m6522_6
z_2_80
opfi17704
z_2_90
j53_48
f54003_1
j116_9
opff72430
f67639_2
m30262_1
f35570_2
n151_64
a8408_2
f10634_1
prpl2
opff72461
d49942_6
f49644_5
n137_10
opfblob0178
z_2_100
n139_23
i15927_5
opfl0141
n150_71
m33579_4
f24726_1
opfc0777
c54
ks230_1
j62_1
n134_138
z_3_20
m14163_2
prps12
prps7
f7809_2
opfblob0002
f49644_4
ks66_2
f49677_3
ks382_1
z_2_40
f4422_3
kn862_1
f18525_1
m196_4
opfd66990
a25290_1
d49176_26
a14801_24
i4719_2
ks44_1
m47001_2
j125_8
c85
f52907_2
f692_1
prps11
opfblob0004
n135_20
f54091_1
d6287_49
b192
opfd66975
e598_1i
m57062_1
c72
n168_36
l1_31
m1595_2
prpl36
prps19
c75
opfblob0073
c101
opfblob0151
i17100_1
n165_2
kn603_2
l2_248
j116_5
prpl6
b64
e18550_2
m45177_10
m16243_1
ks66_16
c73
i15858_1
a8109_9
b174
m38913_7
prps5
ks44_10
kn400_3
n159_46
n150_36
kn603_1
l2_17
i15927_6
z_3_10
opfm60506
n129_40
m36754_18
opfg0053
f66030_3
m34743_6
prps4
ks510_3
e19008_1
f46267_2
l3_29
ks732_1
j33_16
m56256_2
ks692_10
n181_11
m57341_1
opfblob0020
n136_4
d15909_4
f1021_4
opfh0013
ks259_7
f20989_1
j483_2
i6658_2
opfb0689
i4719_6
opfd66961
z_6_40
m42687_2
f32316_2
kn4298_1
n150_33
n132_136
n139_31
j53_39
opfl0142
m56059_1
ks202_1
d49942_3
f48446_9b
m38127_1
opfg0055
e3215_1
n133_58
n133_19
f62285_1
i17174_3
opfblob0065
kn1047_4
f40451_2
j248_7
n132_186
i17310_3
j1417_2
ks83_3
d6287_54
i5974_1
ks12_7
i1689_2
e25593_1
n149_2
f13307_1
n157_38
c195
n175_2
l2_60
i6740_1
n147_6
l2_57
b396
c147
opfblob0124
c71
b387
km948_3
l2_247
m45177_15
f16681_1
e23986_4
n128_66
i16629_1
opfi17637
n128_71
opfc0749
j388_1
b114
f68634_3
f67443_1
opfi17694
i4719_5
j33_10
e8914_2
j267_2
n137_43
n143_7
j12_1
n132_50
opfg0036
e9164_1
f13784_1
c598
e3185_5
m43799_11
d33539_55
a6420_10
n155_3
m15752_5
opfd67011
kn6869_1
j26_5
opfb0673
e13506_2
ptufa
a23157_2
n138_39
n150_93
ks818_1
kn4252_3
n127_32
c503
n132_184
opfl0125
i1808_1
n185_14
e11147_1
j293_4
f21821_2
m49899_2
n132_181
n134_106
f4541_1
m37773_1
opfi17656
c305
opfl0109
opfg0004
b295
prps8
i1520_1
n139_4
a8784_12
porf91
b424
m3465_1
f52401_1
c187
f24631_1
f32325_1
n128_103
n142_4
m1840_1
m55949_1
e12253_3
opfc0760
f54097_1
j116_2
m16622_6
n134_29
a23157_18
m38757_3
opfn0269
c515
m35892_2
m30664_1
j22_4
opfd66992
a16122_1
b190
m35930_8
ks244_2
l2_20
ks370_4
m783_4
f17836_1
m45763_1
f67796_1
i660_1
m26091_1
l2_114
i9302_2
m36754_19
c441
m15943_1
m22193_8
opff72463
c317
n152_5
f24661_1
f62141_1
b565
f67629_1
f14111_3
z_8_40
e84_1
f46816_1
ks601_3
f5128_8
porf129
j43_3
m36983_1
f59212_1
i10869_2
n187_5
b521
f16125_1
j6_4
d17715_27
opfl0061
opfj12807
opfm60551
n139_2
ks71_1
d34948_3
f25543_1
opfblob0016
m35930_9
m1774_1
n132_157
n127_54
ks157_14
opfl0086
n162_3
i11401_1
f22741_1
ks202_9
n147_10
f46067_4
c684
n149_11
i12132_1
n158_6
b132
n132_156
opfl0022
opfg0006
j183_5
e21208_1
f30796_1
m35101_1
n152_8
j53_50
ks48_18
c234
n140_12
f6265_1
ks509_6
b342
n130_35
a12696_3
opfi17664
f8511_1
n163_1
n141_47
m951_1
f20266_1
m37499_1
opfl0143
n150_83
e29567_11
i7438_2
prpl14
f57034_1
f61158_1
e17521_1
d15909_2
opfm60535
c350
m45177_6
d12635_37
b484
n150_58
j590_2
ks244_1
f36356_6
ks157_13
n149_22
d33564_2
m37949_2
z_4_60
m40872_4
opff72449
j157_2
ks625_2
n131_17
opfg0035
opfblob0056
n173_1
l2_30
opfm60507
f22233_2
n156_3
m26914_4
kn146_1
d27953_4
d49942_9
c190
j1058_1
f54854_1
ks624_19
n132_124
b310
e16439_1
f35774_1
opfi17697
f65493_3
e26598_2
f4380_1
m37145_2
i17152_1
n130_29
ks82_1
n136_7
m32813_2
m37145_1
e8914_1
d33539_17
j27_14
ks329_3
prpl4
ks97_16
kn4044_1
prps17
z_8_60
m36754_2
f46067_3
opfn0262
n145_36
ks244_3
f53749_1
n165_1
opfn0272
d49176_11
f48181_1
d17715_19
opff72414
e16452_1
j106_6
n141_36
z_4_80
opfl0114
e12916_3
c370
a31914_8
j120_14
l1_28
opfm60540
e29792_2
f25016_1
d33539_96
m37145_3
m35930_6
km548_1
b598
kn2562_1
e6043_1
j198_5
f14111_4
d6287_55
ks711_8
e18868_1
kn5186_3
pclp
ks565_1
f13865_1
a31870_1
opfi17685
m24561_22
c174
n143_25
prpl23
ks107_2
ks5_1
j121_1
d17715_95
opfm60541
j53_16
opfg0016
m39874_4
n135_17
f63812_1
d49176_14
f65043_1
opfd67014
b432
f48181_2
kn3544_2
n132_150
z_8_50
f3029_1
j293_1
c688
f27679_3
n175_15
opfi17680
e23643_1
c649
f13671_1
opfk12910
e3038_1
m22193_2
j461_7
f45048_2
ks83_16
ks8_4
e5027_2
m17230_1
j40_6
ks271_1
ks112_3
f49677_1
opfi17691
opfl0038
f62846_1
n153_10
i4344_1
i7361_3
j5665_24
j53_22
ks387_5
n150_68
e17645_8
b568
ks97_18
e5708_1
i11182_1
opfh0025
j2465_1
c67
n130_39
j183_1
ks838_5
n138_89
ks424_5
l1_42
n177_2
j71_12
l2_48
f14111_2
m57785_3
n185_4
opfa32029
j73_18
n141_41
f48773_2
l2_215
m42932_3
j85_3
n157_10
e24677_1
d33539_56
f17609_1
opfblob0103
m7770_1
m35930_3
z_5_90
n155_16
kn962_1
i16748_1
j221_2
i791_2
b327
c417
f53449_1
m2610_1
i3002_1
i496_1
f18417_1
n151_33
j2629_1
e19695_3
n132_171
opfb0671
n127_5
m35930_4
n138_24
n132_37
kn5868_2
m1020_1
n181_17
n128_63
f23699_1
opff72490
e13013_1
f33056_1
opfl0122
e19346_1
m33419_3
m44397_10
f8027_1
j667_1
i3634_1
kn1047_2
f26422_2
b197
f47822_1
m53027_1
j81_1
j191_1
opfg0023
ks431_2
c666
m34743_8
ks85_10
e263_7
e12201_2
n181_16
n171_4
i15544_1
i3489_1
f24631_2
opfl0051
opff72453
opfn0261
kn2020_1
m46928_1
i13569_1
f7632_1
opfa32030
m12812_7
d17715_13
z_6_20
f11925_1
z_4_100
d17715_12
f3302_4
z_4_90
m45918_8
d42243_37
f69951_2
f65043_3
f27351_1
b491
opfm60470
opfl0102
b449
opfm60529
d34599_1
f14111_5
e30210_9
ks133_2
e19248_7
opfl0161
opfi17675
n138_84
f16133_1
j181_9
ks111_4
n134_132
n164_1
n138_34
f47145_2
kn2029_3
c565
n150_66
e9987_1
opfc0776
opfc0758
e18512_2
d1479_1
opfj12815
c416
i4179_1
opfi17735
z_4_50
kn569_3
c502
i8013_1
opfn0273
n134_120
j227_3
kn267_1
opfg0039
km827_4
opfa32034
f20448_4
e23784_2
e18445_1
n155_15
opfi17706
j33_27
i9338_1
e804_1
c156
e20514_1
n150_10
e29931_1
m19188_2
e30064_1
d49942_10
opfl0013
n138_70
ks83_18
ks510_8
m20186_2
ks202_10
d16785_4
j151_6
f68446_2
opfm60525
opfl0150
opfblob0012
m2931_3
j5704_1
b597
f71224_3
c132
d16785_3
opfblob0069
c176
n151_61
j163_6
ks370_2
n151_58
a11962_3
f53383_11
z_5_70
e21208_5
m52103_1
i1225_2
kn5587_1
ks42_2
f28758_1
opfg0027
opfi17689
opfh0030
opfblob0044
f739_1
d17715_124
j8570_1
c46
c49
d12635_38
m38913_6
d15909_10
opfm60483
ks664_3
n132_125
d42243_38
z_5_80
e679_5
f40758_2
m11356_5
b593
opfblob0040
f59084_1
f40572_9
j53_55
j267_1
n150_89
opfi17695
kn672_1
m56462_1
n176_4
a31914_2
d49176_6
opfl0041
c379
opfj12796
j53_40
prps3
opfblob0112
f45556_3
m52423_1
i14201_1
m25683_1
m18079_4
f48446_2
m19188_5
opfblob0090
ks168_2
f19460_1
f70599_1
j352_1
d65980_1
f57777_2
z_5_60
i11523_2
opfi17681
f26422_1
n155_42
b444
f26774_1
n131_55
d5782_1
e8225_2
e29615_2
a14801_7
b52
kn610_1
m33088_1
f14193_1
a8010_25
d21102_1
b537
i12412_1
j27_3
l2_212
i3665_1
l1_32
m56462_2
e14323_1
n141_52
n231_1
c68
ks56_18
z_4_70
f31971_1
j6_6
kn657_2
opfi17641
i4394_2
d16785_8
i4780_2
i2533_1
d16785_24
b567
f68156_1
ptrnapro
c491
c465
m33088_2
f52797_1
opfblob0026
n154_1
e3185_6
m55888_10
c558
opfblob0161
opfd67015
n151_35
n181_18
m44300_12
n132_109
opfblob0144
ks25_5
d15909_5
ks828_3
m5455_7
m45727_7
j167_13
f11575_2
n134_113
f36803_1
i3248_1
ks173_8
f36374_1
opfb0676
n133_70
m45177_11
opfi17634
n137_5
j106_9
f19787_2
i7097_2
j309_4
opfl0129
b532
n159_39
i3340_6
j120_17
opfg0033
f70676_1
ks202_5
e23784_1
n141_34
opfj12793
c237
n151_41
opfl0006
opfi17716
c630
opfblob0072
ks13_4
f60886_1
m29079_1
m29861_2
b588
f44099_1
f16271_1
l2_135
n143_71
kn4809_2
c698
b91
m45339_1
m60464_2
m45542_7
opfblob0122
m41547_1
kn1621_1
j53_8
kn408_1
n137_44
opff72484
c540
l2_9
m38757_7
b326
opfm60467
l3_38
f70772_1
m31208_9
n141_60
j27_18
ptrnathr
a3310_22
e7539_1
f63949_1
i3470_1
j43_23
j425_2
d23156_20
b391
f30316_1
m25344_2
ks26_17
m5299_3
c420
ks101_4
ks592_1
opfk12890
f62610_1
m7883_3
n143_66
j43_14
f36380_5
e7279_3
f357_2
opfi17738
m36754_6
f64125_1
opfl0035
n166_3
f41385_1
opfl0040
n128_92
f17989_2
j34_4
l2_184
n132_60
c171
i6174_2
f403_1
m57443_3
opfblob0092
f12313_1
opfblob0018
ks602_1
j382_13
f69212_1
m37197_1
i8803_1
n132_178
m5455_1
opfj12802
a24704_9
opfl0124
n159_13
c215
c472
opfblob0185
opfl0028
e18031_10
kn1056_2
n137_11
i6653_2
d16785_17
n132_15
f4495_1
opfh0007
opfblob0050
c387
j870_2
opfblob0137
e29615_3
e679_1
n132_66
m38757_11
n175_11
b264
f46181_1
n134_2
opff72457
ptrnatrp
opfl0056
n127_7
l2_149
m37744_1
j564_3
f47327_1
opfi17660
n145_12
f10637_1
ks113_1
opfi17662
opfl0156
n132_4
c199
e1220_1
ks510_13
i16487_3
ks25_26
opfd66987
c412
n130_42
f66893_1
e27723_18
f11682_2
d48327_1
a14801_13
n149_4
b492
f45048_3
a8109_21
opfh0028
n131_24
j414_1
n150_53
n151_14
opfl0055
f22741_2
m14_1
l2_199
n135_18
f3492_1
f41772_4
n150_84
f45236_1
c541
e18512_1
ks291_14
ks510_10
b547
j2180_1
d49176_39
b457
f17836_2
kn1470_1
ks533_4
c125
opfh0035
e3215_10
j649_1
c38
z_5_100
ks225_10
j26_1
m34107_3
e70_4
j157_3
opff72487
d49176_32
e3215_6
f24461_1
d23156_45
e24075_1
ks624_8
opfi17690
ks271_2
m54262_1
j120_12
n161_2
i14975_1
e29567_12
ks783_1
n134_123
n127_48
a8408_1
j346_4
f38025_1
m44397_14
ks101_1
opfn0250
opfl0132
opfm60512
ks446_1
m31208_7
f41772_3
c184
n132_194
m24561_19
f42543_3
d33539_37
j1901_1
d2648_1
m15018_1
c386
opfd66996
kn57_1
a13725_4
f10318_1
opfg0017
j504_4
e116_1
c638
opfk12894
n134_11
d49176_7
f16951_1
f46816_2
ks488_1
b345
opfblob0149
d6287_38
n137_45
ks210_1
n127_3
j1010_1
d63068_1
f8433_1
kn330_1
f25565_1
n157_4
f19320_4
i16487_2
f36383_1
i15719_2
m45317_9
f15646_1
l1_94
n129_22
opfl0007
n159_25
opfi17734
j2286_1
porf78
opfl0045
j352_5
opfl0136
l1_100
j162_1
a3310_15
j227_6
c354
l2_68
m37794_2
n156_5
ks98_5
m38757_4
opfblob0175
n130_60
i8675_1
kn8409_1
ks826_2
m5455_3
ks259_1
n148_12
n141_27
ks83_15
opfg0028
a3310_11
ks5580_5
opfh0009
m26091_3
n134_66
ks387_8
f52084_1
m57341_2
opfblob0058
e13058_1
z_5_50
b187
m48963_4
opfj12798
f1021_2
f46320_2
j106_4
e27723_3
n130_28
n149_1
f47984_1
c451
i17310_6
m26245_9
f54854_2
m16622_2
opfi17730
m1886_1
i2629_1
i10472_1
i3767_1
f71039_5
f1021_1
n140_3
e8100_2
i3854_4
m35930_11
f41385_2
ks306_3
prpl16
i16046_2
ks25_8
e679_2
c663
e1297_3
j309_11
m4548_2
f9091_1
ks202_4
m11064_5
m35892_4
b99
b322
f27679_4
n176_2
f13309_2
a8109_16
f36958_1
f67106_1
opfg0034
b275
j3764_1
n137_15
i8243_1
opfl0016
f53897_2
f58149_1
b541
e28350_2
kn434_1
opfl0144
m29681_1
m7883_5
opfblob0076
opff72420
f54088_1
l2_213
j147_1
i8674_2
l2_35
i6033_4
n159_20
c388
m18376_1
j33_15
c385
c360
f5206_9
ks42_3
opfl0088
m57062_3
i11161_1
f40758_1
ks85_9
n182_1
opfa32036
l2_31
e263_8
opff72462
ks592_1j
m4842_1
opfj12794
m5172_1
opfh0004
f2650_2
a1411_1
opff72451
kn2161_1
n185_15
n127_16
n168_34
m40872_1
i3149_1
a10325_30
j70_1
opfm60495
m446_3
i1781_2
a2546_1
b431
opfc0772
i5222_1
m44397_1
km765_1
f1021_3
opfg0049
f37098_2
opfn0248
opfblob0060
a31914_6
f25456_1
m58927_1
n168_12
ks42_1
n127_1
kn2725_1
ks13_2
e13140_1
m31208_5
e15509_5
n145_9
f17989_1
f72410_2
m35930_13
i14956_1
opfi17644
c679
m10432_1
opfm60503
ks488_11
opfl0092
m18924_17
n137_21
n133_9
opfm60509
e22273_1
j63_5
f69929_1
e12266_2
f23172_1
n132_63
e11111_1
opfk12898
ks152_12
m21855_1
kn5186_1
e16841_1
opfi17721
d42243_39
e13810_1
m43418_1
d23156_15
n143_18
ks818_2
ks2_11
i15763_1
f45524_1
m6581_1
f4732_2
n132_54
m11377_1
n141_8
e19631_3
kn1255_4
opfblob0140
c257
opfm60491
n132_113
f8921_1
n130_43
n176_5
kn9335_1
d6287_34
a13725_5
b540
n151_31
n134_118
opfm60555
a21885_1
n129_29
opfi17686
m25771_1
b456
n150_9
d49176_31
i15927_7
m2511_2
i17263_1
i7884_1
n133_40
n137_25
opfm60465
m4364_1
e15208_1
f21429_3
i6032_1
e26771_3
n138_38
i6639_1
i4780_1
b319
i10869_1
ks42_4
f49071_1
kn5587_2
f69725_1
opfn0259
a14801_2
n168_1
opfm60494
j33_21
e15790_1
f23545_1
kn3081_1
n149_30
c240
n129_33
e20410_1
a12312_15
opfk12904
e9255_1
d17715_55
f68714_2
opfd67003
n150_76
ks624_4
j504_5
ks75_18
opfh0005
n157_7
l2_253
f47237_2
opfn0256
f11743_1
opfb0679
n182_4
i12057_1
n132_27
f39902_1
n151_18
n134_114
i6724_1
n157_41
j2629_2
ks210_15
f69951_1
n155_7
n138_94
a12797_1
opfblob0181
l2_147
j534_1
n132_188
m59170_2
n165_16
opff72459
opfk12896
f46513_1
f71853_2
ks625_7
e16757_1
n128_56
j564_2
f13865_2
opfh0012
n143_44
opfc0757
d17715_109
n141_14
f59453_1
c394
f71039_2
e6534_1
n132_177
i4500_1
f30461_1
e5006_5
j152_19
f6061_1
n143_12
n149_10
f62877_1
ks86_2
e4249_1
i16671_5
n150_50
km3535_1
n134_91
m2394_2
ks168_5
b556
n159_38
d4722_1
d56470_1
f17508_1
a10325_30j
opfi17701
km708_1
i6724_2
opff72444
f44099_2
m18924_16
e15509_6
opfl0139
n141_57
f23551_1
ks396_1
kn5899_1
m42640_1
f31053_2
n130_17
opfd66955
c458
e12445_1
f17473_1
m15127_1
kn1453_1
l2_70
a8109_5
n150_79
f27352_2
opff72479
opfblob0139
f37292_1
n131_10
n155_35
m10202_2
f29880_1
e4826_1
n132_173
f37487_1
f11919_1
m3816_2
ks97_10
b508
ks51_12
f5910_2
m5894_4
n138_3
f24555_1
j116_7
i9764_1
d12635_24
n158_4
a10325_32
b513
i694_2
d12635_2
m35930_12
opfi17726
ks488_5
f28097_1
m44300_14
ks97_1
kn479_3
f27536_1
f48395_1
km302_2
opfc0768
n127_12
e18984_1
d46820_1
m49091_1
f32394_1
c604
opfi17652
opfi17719
m30027_1
j53_21
n128_85
e26934_1
m7883_6
ks97_2
i6658_3
ks98_3
i8447_1
n134_43
m43799_6
j163_8
l1_83
opfl0091
m8609_1
f46584_1
opfi17693
m58847_3
opfblob0159
m29861_1
f70761_1
m58024_2
m1102_1
i8781_1
e13365_1
b320
e20424_1
m8032_4
d4619_1
n175_10
ks97_9
opfblob0142
n136_6
kn5578_1
m31208_15
f16382_1
b397
n175_12
ks42_6
c269
d56950_2
n131_23
opfm60549
c116
ks72_6
e29615_1
j485_4
n134_77
ks26_11
opfblob0099
opfm60476
f55215_1
i15719_4
f51106_1
f54011_1
m47035_1
j73_4
m36754_1
ks545_4
f33628_1
i11448_2
ks157_19
ks306_1
n134_61
j326_1
c76
e16790_2
n134_139
m4548_1
j106_11
e5717_1
i13124_2
ks97_20
ks186_6
f960_8
m14235_3
f28964_1
c559
m48367_2
f34704_1
c233
m196_8
opfblob0182
n134_73
e22471_1
d17715_47
j58_2
j183_4
opfi17665
c277
ks497_2
n132_172
a8010_16
ks349_12
f61691_1
opfh0037
d33539_66
kn1056_3
c662
d23156_27
i4647_2
n165_15
f4481_1
m5441_1
m16407_3
opff72507
d17715_38
ks26_23
f46301_17
ks25_10
ks42_5
b265
e16122_8
f16754_1
opfm60554
n137_23
m16281_2
n132_22
n155_25
c87
c422
n157_13
e18877_3
n149_15
n150_75
e18550_1
opfi17739
n132_46
m43799_1
e714_9
b587
c285
c332
m25872_1
opff72454
a3310_1
f49665_1
kn11437_2
l2_118
m45317_6
f30848_1
f19409_1
n130_44
m7574_1
m43418_8
opfg0025
n128_74
i14670_1
m37794_6
j22_2
n150_72
opfblob0091
m46462_5
e27723_7
ks387_2
ks259_2
n137_30
f8939_2
porf79
i8378_3
opfd67010
j2541_2
n159_40
f65658_4
i8325_1
f42424_1
a10325_29
m11356_1
j183_2
n150_87
l2_58
m364_1
n140_1
f70835_1
f45387_1
d17715_17
n134_102
i11448_5
opfl0082
opfl0076
n127_57
n153_7
n145_23
e1197_6
km1570_4
m59807_1
n138_48
n141_55
c524
j120_9
opfj12812
j53_30
j53_51
b489
opfa32038
d56259_1
kn3360_5
e20800_1
m18869_1
kn12486_2
d17715_140
i15423_1
n185_2
ks75_5
f7632_3
d36666_4
c686
ks196_2
n138_105
b182
m49138_2
f67779_1
f11707_1
m2511_3
d17715_15
n132_24
m28007_3
opfi17632
d61496_1
e24991_1
d13568_1
e18737_1
d27403_1
f10794_1
opff72442
i10882_1
m49091_2
f12076_1
j378_1
m2905_2
n150_78
f46513_2
f51170_1
m38113_2
c665
ks75_16
m32527_1
n143_55
j43_15
c59
e1197_9
opfm60501
ks646_6
opfl0087
f14326_1
b92
j183_7
n148_9
opfblob0003
ks157_11
f71176_5
m26739_1
j43_10
l2_216
d23156_33
f39274_1
f4688_1
z_5_40
opff72427
n146_2
opfblob0030
ks595_2
ks101_8
ks488_9
opfblob0165
ks66_6
j167_6
b487
ks68_12
j120_6
opfblob0111
km765_3
i1033_3
n189_5
opfn0252
opfc0751
opfblob0054
m10202_5
m35930_5
l2_202
m24889_1
f18417_2
m21780_3
n138_91
m31208_3
f49959_2
n128_97
f68934_2
b162
n157_6
opff72425
n134_100
opfg0018
ks89_2
f64347_1
opfl0054
e7871_1
f66450_1
e8314_1
m31639_1
m35008_4
f20560_1
n143_41
e18025_1
d6287_30
i12816_1
f5836_1
i3340_1
f30663_2
ks694_7
opfi17659
e5141_1
f13845_1
opfi17723
n131_52
m48963_5
j167_8
kn8928_4
opfm60480
ks424_14
f23526_2
e27173_1
opff72498
ks266_8
opfl0127
f32050_1
n143_21
ks624_12
ks1238_1
e17645_1
l2_267
m33739_10
m53752_1
l1_99
e23986_1
n134_51
j352_8
opfm60536
i3638_1
opfblob0082
e19278_2
opfl0046
l2_81
e10359_4
n150_57
f64347_2
opfl0153
j65_2
opff72482
ks533_1
ks259_4
f64903_1
n159_30
c230
n157_1
m45177_1
i16689_1
e7279_2
opfg0019
n128_23
f53320_1
d33539_108
f7828_1
n132_40
j504_7
kn46_3
f58335_1
m2511_7
c179
c588
f71130_4
e22930_3
opfi17722
f17165_1
l2_36
c384
ks75_10
opfm60528
f15517_1
opfh0014
ks2508_1
opfa32037
f36356_2
ks183_1
b564
opfblob0101
b230
b60
m22545_1
m33579_2
f8009_1
ks100_3
m14235_1
i2689_1
n127_29
l1_47
f69158_1
l1_96
m34107_1
ks56_24
e26964_1
kn1106_5
f35860_1
n132_41
m3928_2
ks26_5
opfi17645
d65980_2
n138_61
[truncated: 4,876 more rows]
