# Supplementary material for: Spectral estimation in unevenly sampled space of periodically expressed microarray time series data
Source: BMC Bioinformatics. 2007 Apr 24;8:137. doi: 10.1186/1471-2105-8-137 (PMC1867827; doi:10.1186/1471-2105-8-137)
Supplement: Additional File 2 — Ranked lists of 6178 profiles of the Yeast dataset based on the G-statistic in the alpha factor, cdc15, cdc28, and elutriation experiments. A ranked list of the 6178 yeast expression profiles in each of the four experiments (alpha factor, cdc15, cdc28, and elutriation) based on their G-statistics. The higher the rank, the more periodic is the profile. [file 1471-2105-8-137-S2.xls]

## Sheet: Sheet1
alpha expt		cdc15 expt		cdc28 expt		elutriation expt
YIL141W		YKL065C		YDR113C		YNL030W
YIL066C		YLR303W		YCR082W		YDR224C
YNL126W		YOR076C		YNL102W		YGR279C
YOL007C		YLL062C		YMR003W		YHR173C
YLR274W		YER091C		YMR215W		YDR225W
YOR073W		YLR210W		YDL056W		YBR009C
YJL159W		YJL083W		YDR318W		YDR451C
YHR152W		YIL140W		YDL138W		YNL208W
YER032W		YDR157W		YNL312W		YNL126W
YHR005C		YPL274W		YMR078C		YIL158W
YGL217C		YLL002W		YIL140W		YMR173W
YOR248W		YML102W		YIL026C		YIR038C
YMR215W		YHR071W		YOL007C		YBL002W
YOR247W		YGR157W		YBR089W		YMR198W
YMR011W		YKL067W		YJR076C		YPL127C
YNR009W		YPR165W		YKL113C		YMR001C
YNL068C		YJR060W		YLL032C		YOL017W
YFL011W		YCL023C		YMR305C		YNR048W
YNL300W		YDR004W		YDL068W		YLR131C
YLL022C		YMR067C		YOR126C		YMR215W
YOR153W		YGR288W		YOR176W		YNR028W
YEL040W		YPL054W		YNR059W		YLR383W
YDR225W		YDR055W		YDR097C		YLR286C
YML033W		YER042W		YOR195W		YGR108W
YIL123W		YOL162W		YDL197C		YNL031C
YOL012C		YNL030W		YLR103C		YJR076C
YKR010C		YDR309C		YBL063W		YHR158C
YBR010W		YDR492W		YNL283C		YJL079C
YDR224C		YNL304W		YJL079C		YFL037W
YPL032C		YIR013C		YBR070C		YPR156C
YBR088C		YKR013W		YNL238W		YBR038W
YOL132W		YDR481C		YLR313C		YML058W
YPL256C		YOL113W		YNL309W		YCR005C
YIL129C		YLR326W		YBR043C		YPL032C
YPL153C		YGR055W		YGL255W		YML061C
YLR455W		YPL279C		YDL127W		YOR369C
YMR190C		YOL016C		YLR045C		YNL283C
YGL139W		YOL007C		YDR356W		YDR059C
YER001W		YNL031C		YJL072C		YCR073C
YBR302C		YIR017C		YKL048C		YGL021W
YAL040C		YHR118C		YJL187C		YNL058C
YIL140W		YLR212C		YBR088C		YDR276C
YNL031C		YGL263W		YLR235C		YIL129C
YDR261C		YKR069W		YFL008W		YLR045C
YOL030W		YLR273C		YGR152C		YOR315W
YML034W		YPL267W		YKL049C		YKL073W
YKR013W		YIL074C		YEL061C		YOR313C
YER095W		YOR268C		YPL032C		YBL068W
YNL030W		YCR005C		YML021C		YOR025W
YHR086W		YER135C		YLR383W		YKR070W
YBL002W		YLL061W		YDR147W		YNL166C
YGL021W		YJL060W		YBL035C		YCL014W
YBL003C		YLR313C		YPL267W		YBL035C
YPR034W		YLR209C		YOL090W		YMR032W
YPL163C		YER095W		YNL053W		YDL189W
YEL016C		YML094W		YKR037C		YOR073W
YGR189C		YMR020W		YOR246C		YEL042W
YLL032C		YBL111C		YAR008W		YDR337W
YHR110W		YBR232C		YKR013W		YKL086W
YJL137C		YAL040C		YOR074C		YGL089C
YDR113C		YJR010W		YDL003W		YDR461W
YPR157W		YPR120C		YDR480W		YKL096W-A
YJL118W		YLR183C		YBL074C		YGR042W
YIL106W		YDL138W		YNL290W		YKR037C
YDL164C		YJL072C		YER003C		YPR174C
YOR321W		YGL184C		YOR179C		YHR143W
YMR199W		YKL069W		YGR017W		YGL156W
YNL145W		YKL089W		YMR296C		YMR034C
YKL163W		YKL101W		YFR027W		YKL056C
YKL113C		YJR006W		YJL099W		YER124C
YDL089W		YBL003C		YPR175W		YGR044C
YEL042W		YPL013C		YIL065C		YLR209C
YMR183C		YAL069W		YBR073W		YJL176C
YCL024W		YNL228W		YIR010W		YPL269W
YBR242W		YGL027C		YCL060C		YDL135C
YKL070W		YKL140W		YER001W		YOR077W
YHR219W		YDL117W		YGR284C		YBL032W
YPR156C		YFL064C		YLR273C		YGR230W
YKR012C		YJR110W		YBL032W		YNL173C
YJR076C		YLR465C		YGL101W		YJL092W
YPL253C		YGR109C		YJL044C		YBL004W
YEL061C		YOR197W		YDL095W		YNR067C
YDL222C		YPR106W		YDL010W		YBR010W
YPL127C		YML117W		YPR025C		YDR113C
YAR007C		YKR012C		YOR058C		YDR019C
YGR152C		YNL327W		YER152C		YIL116W
YJR093C		YBR089W		YLR386W		YPL111W
YOR188W		YLR383W		YMR294W		YHR012W
YBR009C		YDR113C		YMR070W		YIL123W
YJR143C		YNL203C		YPR140W		YLR341W
YKL008C		YKR077W		YJL051W		YML034W
YMR270C		YOR033C		YJR112W		YLR314C
YDL163W		YGL235W		YBR054W		YDR345C
YJR092W		YGL101W		YNL289W		YBL009W
YPL141C		YFR046C		YBR275C		YFL045C
YML058W		YOR270C		YEL047C		YOR324C
YGR221C		YPL127C		YLL022C		YNL072W
YOR066W		YLL067C		YJL074C		YLR103C
YJL091C		YGR249W		YKL022C		YCR098C
YIR010W		YMR011W		YER130C		YPL141C
YMR054W		YDL055C		YOR372C		YIL134W
YGL101W		YDR224C		YPL064C		YLR372W
YJL051W		YML133C		YBR231C		YPR135W
YDL095W		YLR103C		YPR076W		YLR361C
YIL177C		YOR291W		YDR180W		YFL036W
YOR165W		YLR219W		YJL093C		YPR004C
YEL017W		YJL225C		YAR007C		YBR219C
YOR074C		YPR018W		YOR229W		YMR003W
YNL238W		YPL256C		YHR188C		YOR240W
YDR058C		YPL057C		YNL048W		YKR002W
YER070W		YDR353W		YHL026C		YGL189C
YDL018C		YKL001C		YCL066W		YOR247W
YPR135W		YPR167C		YOR321W		YCL055W
YLR045C		YBR010W		YNL233W		YGR138C
YOL112W		YNL038W		YDR325W		YOR204W
YDR346C		YOR191W		YBL053W		YDR348C
YDR089W		YPL077C		YIL023C		YNL032W
YCR033W		YGL146C		YIL119C		YIR037W
YJL044C		YHL049C		YDL018C		YPL145C
YER118C		YNL226W		YPL259C		YEL010W
YPL133C		YMR133W		YLL021W		YDL046W
YGL027C		YMR195W		YNL166C		YOR033C
YPL014W		YOL064C		YLR455W		YOL112W
YOL090W		YOR275C		YNL262W		YML063W
YCL022C		YDR180W		YNL300W		YER174C
YHR061C		YNR066C		YBR200W		YIL066C
YAL023C		YML125C		YNL273W		YPR141C
YMR001C		YOR029W		YGL021W		YLR084C
YCL013W		YDL003W		YPR162C		YHR013C
YDL093W		YPL108W		YGR140W		YPL130W
YDL055C		YOR011W		YLR183C		YJR092W
YCR080W		YDR225W		YCL024W		YHR062C
YGL216W		YIL012W		YJL173C		YPL242C
YNL116W		YBR233W		YPR111W		YJR017C
YGL119W		YER001W		YDR326C		YDL215C
YLR342W		YBL113C		YLR154C		YGL121C
YOR229W		YHR218W		YGR188C		YKR057W
YHR139C		YDL058W		YMR277W		YLR228C
YHR172W		YJL073W		YDL157C		YLR202C
YJL183W		YCL060C		YCR042C		YNL327W
YIL158W		YDR527W		YOR132W		YGL207W
YGL116W		YIR007W		YML035C-A		YIL057C
YKR098C		YPR032W		YKL094W		YAL023C
YDR488C		YGR274C		YLR326W		YLR367W
YDR392W		YOR316C		YNR028W		YBR088C
YNL206C		YPL163C		YPL127C		YGR266W
YOL069W		YDR518W		YBR103W		YNL043C
YPR174C		YIL141W		YGL086W		YPL037C
YJL216C		YBR126C		YKL129C		YNL238W
YPR104C		YMR212C		YGL027C		YDR147W
YFL019C		YOL058W		YER070W		YCL021W
YMR258C		YOL082W		YDL200C		YKR093W
YNL309W		YGR247W		YJL013C		YOL030W
YOR246C		YPL121C		YMR076C		YJL198W
YPL208W		YPL255W		YCR065W		YGR177C
YOR342C		YGL060W		YPR042C		YLR110C
YPL155C		YAR007C		YBR261C		YIL157C
YER122C		YML055W		YKL165C		YPL227C
YLR103C		YPL162C		YDL164C		YPR006C
YOR381W		YJL159W		YOR073W		YML042W
YJL115W		YEL047C		YDL135C		YMR010W
YKL165C		YLR289W		YHR158C		YCL029C
YDR202C		YHL009C		YBL029W		YKR010C
YOR083W		YHL026C		YGR109C		YNL185C
YNL058C		YKL008C		YML060W		YER053C
YPR019W		YNL283C		YHR110W		YFR053C
YIL015W		YEL076C		YOL094C		YMR055C
YPR068C		YLR055C		YGR143W		YMR078C
YBR015C		YLR413W		YIL050W		YPR001W
YDR302W		YHL038C		YCRX04W		YBL003C
YNL312W		YMR278W		YMR199W		YNL278W
YLL002W		YDR097C		YGL038C		YNL312W
YBR287W		YMR308C		YBR130C		YER137C
YLR343W		YOR224C		YOR144C		YER131W
YGR138C		YPL153C		YML033W		YNL302C
YOR129C		YMR054W		YJL092W		YDR052C
YNL190W		YNL300W		YKR010C		YPL267W
YLR083C		YDR491C		YGR151C		YKR006C
YHR135C		YCR065W		YPR048W		YLR272C
YBL032W		YHR045W		YLR254C		YGL116W
YHR108W		YKL045W		YLR032W		YJL177W
YLR273C		YNR067C		YDL237W		YDR517W
YDR130C		YDR251W		YBR277C		YER018C
YNL118C		YDR192C		YNL118C		YIL094C
YGR109C		YDR355C		YNL123W		YGR154C
YIR034C		YER158C		YLR097C		YJL068C
YCL012W		YNL003C		YOR319W		YBR078W
YCR065W		YMR110C		YNL087W		YKR050W
YMR032W		YMR198W		YLR210W		YBR286W
YML065W		YHR143W		YBR071W		YLR083C
YFL037W		YOR335C		YOL112W		YMR206W
YLR180W		YBR055C		YFL013C		YLR323C
YFL026W		YPL203W		YAL045C		YCL012W
YDR342C		YNL299W		YPL208W		YJR031C
YNL043C		YNL123W		YCR040W		YGL031C
YDR097C		YOR170W		YGL050W		YKL153W
YDR400W		YOR018W		YGR252W		YOR007C
YMR307W		YHR098C		YER111C		YOR361C
YCR006C		YIL005W		YOR105W		YER170W
YJL084C		YBR193C		YJR083C		YPL222W
YNL015W		YFL024C		YPR008W		YJL080C
YER111C		YPL261C		YML029W		YBR048W
YNL048W		YBR002C		YLR199C		YLR270W
YKL045W		YLR246W		YCR041W		YGL158W
YMR179W		YGR161C		YEL032W		YNL002C
YLL047W		YNL181W		YOL069W		YER116C
YBR066C		YOR134W		YOR315W		YER019W
YGR099W		YCL076W		YER095W		YPL245W
YMR261C		YEL072W		YOL136C		YDR134C
YJL187C		YER085C		YBL031W		YGR174C
YHR205W		YOR176W		YNL293W		YDR055W
YPR018W		YLR464W		YNL310C		YGR209C
YGR143W		YDL039C		YPL153C		YGL027C
YEL036C		YDL127W		YER118C		YDL101C
YDR006C		YPR135W		YDL037C		YCL061C
YOR144C		YGL061C		YPL139C		YNL006W
YMR003W		YLR142W		YDL011C		YHR071W
YOR233W		YMR125W		YLR047C		YNL120C
YDR472W		YAL022C		YDL211C		YGL217C
YBR089W		YDR461W		YFL066C		YGL225W
YKL101W		YIL024C		YER170W		YLR181C
YDR251W		YFL067W		YBR101C		YBR243C
YOL045W		YLR307W		YPR167C		YDR404C
YBR130C		YOR118W		YDL156W		YBR121C
YDL207W		YGR278W		YMR067C		YGL028C
YPL116W		YBL086C		YML064C		YER187W
YGR151C		YLR237W		YCR033W		YOR293W
YLR263W		YPR097W		YGR108W		YDR501W
YGR238C		YBR293W		YLR458W		YOL158C
YPR175W		YEL076C-A		YHR061C		YPR175W
YDL109C		YOR077W		YDR400W		YBL011W
YBL052C		YMR033W		YDL158C		YIL106W
YDL098C		YKL116C		YFR026C		YIL052C
YNL273W		YLR096W		YPR091C		YLR088W
YGR042W		YFL018W-A		YLR274W		YMR305C
YNR055C		YLL066C		YDR303C		YBR031W
YDR451C		YGR236C		YDR200C		YKL148C
YMR284W		YLR386W		YKL149C		YLR169W
YHL050C		YEL022W		YJL118W		YBR089C-A
YBR044C		YLR455W		YDR451C		YPL209C
YMR216C		YGL185C		YGL203C		YKR042W
YFR010W		YPR013C		YGR074W		YOR188W
YLR466W		YGR221C		YDR208W		YJL187C
YBL004W		YOL088C		YMR064W		YOR372C
YMR253C		YKR105C		YNL032W		YOR038C
YDL003W		YEL077C		YPR157W		YGR280C
YBL082C		YEL060C		YJL019W		YJL117W
YAL007C		YKR090W		YDL096C		YML101C
YDR503C		YNL262W		YLR233C		YOR091W
YOR099W		YER152C		YLR236C		YOL090W
YEL032W		YLR108C		YPR022C		YBR134W
YDR438W		YPL241C		YPR018W		YML033W
YDR530C		YIL066C		YCL022C		YGR151C
YLR372W		YKL035W		YIL149C		YHL028W
YDR020C		YDR332W		YLR190W		YDR488C
YLL012W		YOR188W		YPL264C		YNL015W
YJR053W		YJR137C		YNL206C		YGR099W
YBL080C		YOR160W		YML072C		YLR393W
YOL096C		YMR179W		YOR342C		YJL091C
YJL029C		YBL023C		YOR288C		YPR053C
YFR014C		YLR462W		YJL134W		YLR029C
YFR027W		YPR184W		YKR023W		YLR325C
YJR006W		YML057W		YKR063C		YBR118W
YDR074W		YGL002W		YIL122W		YHR103W
YLR266C		YOR119C		YGR221C		YIL104C
YDR540C		YNL128W		YCR085W		YIL064W
YPR106W		YKR099W		YLR376C		YKR065C
YDL156W		YHL005C		YNL160W		YOL039W
YKR073C		YGL141W		YNR009W		YOL040C
YMR048W		YNL086W		YGR119C		YHR049W
YGR014W		YBR202W		YKL052C		YAL022C
YNL197C		YGL209W		YER078C		YMR150C
YPR095C		YKR042W		YHR005C		YMR258C
YDR516C		YKL164C		YML027W		YLR030W
YML101C		YAR008W		YFR050C		YDL083C
YBR071W		YER190W		YML102W		YMR012W
YGL225W		YEL071W		YJL018W		YNL256W
YBR086C		YLR013W		YDL105W		YBR052C
YOL149W		YLR347C		YGR089W		YJR043C
YOR195W		YOL090W		YDR308C		YDR533C
YLL033W		YOR084W		YBR042C		YBR029C
YGR092W		YGL169W		YLR201C		YOR354C
YJL201W		YEL075C		YOL011W		YNL066W
YDR517W		YGR022C		YIL132C		YML027W
YKL067W		YDR503C		YJR110W		YLR249W
YGR296W		YNL037C		YOR018W		YOR119C
YDR255C		YGR090W		YPL023C		YHR108W
YHR173C		YPL208W		YGR099W		YOL041C
YDL103C		YBR275C		YOL017W		YJR056C
YNL191W		YJR147W		YKL130C		YIR009W
YPR008W		YPL209C		YJL137C		YMR145C
YJL214W		YPR015C		YPR101W		YHR104W
YCR026C		YDR103W		YJL181W		YJL051W
YGR277C		YMR238W		YJL139C		YPR102C
YJL181W		YLR211C		YOR329C		YMR312W
YDL210W		YOR309C		YCL062W		YLR343W
YPR111W		YMR302C		YHL028W		YDR382W
YML119W		YOR098C		YOR023C		YPL153C
YMR299C		YPR092W		YDR357C		YOL093W
YLR437C		YPR030W		YPL116W		YMR229C
YBR041W		YNL278W		YHR172W		YJL158C
YML027W		YER121W		YFL017C		YOR239W
YBR049C		YPR096C		YLL002W		YPR009W
YHR126C		YDR108W		YNL176C		YJL132W
YDR154C		YLR049C		YPL258C		YOR092W
YPL057C		YDR306C		YER140W		YBR159W
YNR023W		YDL104C		YGR014W		YGL135W
YOR326W		YFL017C		YDL163W		YKL158W
YKL079W		YKR034W		YLL031C		YOR306C
YDR191W		YBR142W		YGL061C		YLL022C
YLR467W		YPL164C		YKL089W		YDR297W
YIL008W		YIL159W		YOR373W		YJR025C
YJR161C		YOL060C		YOR308C		YCR010C
YJL173C		YML012W		YDR488C		YDL118W
YKR099W		YNL225C		YPL209C		YAL035W
YIL131C		YOR072W		YOR196C		YPL017C
YLR462W		YOL160W		YJR116W		YCR031C
YIL139C		YHR110W		YOL095C		YNL290W
YMR163C		YER179W		YPR120C		YPL172C
YFL062W		YOR311C		YGR018C		YOR063W
YHR092C		YOR295W		YGL142C		YPR144C
YJL218W		YDR434W		YAL058C-A		YIL131C
YKR040C		YNL233W		YLR457C		YJR153W
YBR161W		YGL207W		YOL057W		YNL300W
YEL077C		YDL215C		YLR189C		YNL083W
YPL182C		YER170W		YDL093W		YLR071C
YGR252W		YIL138C		YDR199W		YCR037C
YPL230W		YER176W		YHR153C		YLR460C
YLL051C		YPR006C		YMR088C		YOR045W
YOL147C		YBR070C		YER149C		YDR346C
YHR189W		YPL188W		YDR191W		YNL119W
YDL044C		YOR229W		YPL163C		YGR146C
YLR050C		YKL066W		YLR188W		YLR170C
YBR043C		YBL104C		YOR280C		YDL237W
YDL094C		YPL136W		YCL014W		YNL114C
YJL074C		YLR263W		YIL161W		YFL001W
YCR043C		YDR037W		YDR060W		YIR014W
YKL108W		YJL195C		YPL242C		YLL044W
YHR178W		YJL037W		YDL088C		YOR314W
YDL010W		YGR143W		YBL052C		YOL049W
YGL038C		YJR119C		YDR179W-A		YKR059W
YER077C		YER187W		YER032W		YBR158W
YLR183C		YPL069C		YHR154W		YKL218C
YHL048W		YOL146W		YBR204C		YDL240W
YJL073W		YPL190C		YGL097W		YML060W
YKL004W		YPR004C		YGL114W		YDR510W
YKR077W		YLL030C		YHR006W		YGR125W
YPL036W		YOR023C		YOL014W		YNL160W
YKL069W		YGR153W		YNL068C		YPR120C
YLR199C		YJL070C		YPL055C		YLL045C
YNL166C		YDL038C		YGR179C		YJL161W
YLR373C		YPL223C		YLR417W		YLR183C
YFL065C		YDL101C		YML071C		YGR085C
YDR147W		YKR079C		YKL033W		YDR166C
YKL066W		YLR131C		YGR033C		YDR097C
YKL111C		YLR302C		YGL125W		YDL081C
YMR078C		YDL121C		YFR039C		YDR094W
YMR152W		YDR356W		YMR008C		YLR459W
YOR127W		YLL028W		YDR507C		YJL201W
YPR119W		YOL017W		YGR222W		YER186C
YOR104W		YML064C		YER034W		YGR086C
YGR289C		YER189W		YNR044W		YLR378C
YNL339C		YGR041W		YML061C		YGR231C
YDR358W		YPL158C		YLR297W		YPL126W
YPL145C		YOL137W		YML068W		YMR163C
YBR092C		YCL024W		YNL197C		YPR183W
YIR018W		YOL084W		YBR276C		YDR185C
YLR423C		YOL091W		YNL303W		YER006W
YNR049C		YCL034W		YBR157C		YLR241W
YHR106W		YIL135C		YLR057W		YBR139W
YLR049C		YER010C		YOR081C		YJL172W
YDR222W		YGL183C		YCLX06C		YJR145C
YML060W		YGL065C		YLR392C		YDR366C
YBR297W		YOR050C		YOR390W		YCL059C
YHR096C		YLR387C		YPL253C		YGL123W
YIL118W		YER092W		YIR037W		YDR394W
YLR147C		YIL144W		YKL042W		YDL137W
YLR127C		YGL085W		YPL124W		YLR342W
YIL036W		YAR044W		YGL116W		YDL156W
YMR018W		YOR183W		YOR101W		YDR182W
YPR069C		YDL102W		YJR054W		YLR075W
YCR102C		YHR135C		YJL060W		YLR009W
YDR149C		YLR411W		YEL038W		YNL220W
YHR123W		YGL163C		YKR001C		YJR008W
YLR098C		YFL050C		YMR001C		YLL035W
YJL099W		YJR068W		YML079W		YER025W
YOR372C		YDR520C		YAL039C		YNR035C
YKR005C		YFR022W		YDR049W		YKR072C
YOR018W		YDL223C		YGR129W		YHR061C
YGR156W		YHR150W		YBR100W		YJL200C
YEL031W		YOL153C		YKL154W		YNL202W
YPL227C		YDR311W		YKL097C		YNL162W
YER190W		YJL160C		YLR182W		YLR230W
YNL076W		YMR283C		YCL061C		YNR020C
YNL044W		YGR064W		YGL257C		YBR089W
YGL003C		YDR506C		YOL028C		YGR131W
YDR355C		YML115C		YKR055W		YMR144W
YDR539W		YDL037C		YFL068W		YEL061C
YHR218W		YER094C		YOL135C		YHL012W
YDR011W		YLR299W		YKL045W		YGR241C
YLR464W		YHL022C		YHR173C		YCLX04W
YLR380W		YEL004W		YPR014C		YPL241C
YDL009C		YOR144C		YDR013W		YLR062C
YMR031C		YER003C		YGR166W		YLR203C
YMR277W		YBR152W		YGR189C		YDR449C
YLL058W		YJR030C		YBL002W		YHL033C
YJR030C		YLR360W		YNL086W		YCR028C
YCR042C		YJL181W		YER019W		YLR014C
YGL022W		YOR220W		YDL230W		YLL063C
YGL097W		YJL109C		YBR180W		YBR024W
YDR204W		YLR111W		YLR288C		YKR046C
YPR202W		YDR294C		YPL117C		YGR220C
YPL075W		YIL177C		YLR030W		YOR154W
YBL056W		YFL008W		YGL083W		YNL309W
YHR208W		YML027W		YLR439W		YCR086W
YOL117W		YDR310C		YOR152C		YGL253W
YFL067W		YOL148C		YBR021W		YLR339C
YBL053W		YBR094W		YFL034C-B		YKL081W
YML072C		YER124C		YNL235C		YMR291W
YPR203W		YOL063C		YLR357W		YIL141W
YPL181W		YML119W		YCR004C		YCR014C
YMR039C		YIL096C		YLL017W		YKL068W
YLR463C		YDR490C		YGR015C		YER156C
YDR541C		YPL019C		YLR353W		YMR243C
YFL068W		YOL019W		YOR174W		YLR333C
YDR126W		YDR021W		YDR029W		YKL041W
YLR057W		YDL050C		YHR123W		YJL010C
YCL063W		YOL126C		YIL138C		YOL129W
YOR240W		YPL269W		YBR137W		YDL145C
YLR288C		YNL189W		YPL071C		YJL052W
YOR311C		YPL043W		YGL042C		YOR151C
YLR138W		YGR052W		YDR290W		YGL137W
YOR307C		YAR040C		YCR086W		YKR067W
YOR154W		YOR269W		YDR348C		YJL140W
YKL104C		YJR122W		YOR007C		YOL010W
YNL193W		YJL066C		YDR192C		YDR447C
YLR063W		YBL039C		YHR098C		YLR182W
YFL045C		YJR123W		YPL062W		YOR206W
YGL200C		YDR465C		YKR077W		YPL155C
YHR113W		YJL074C		YDR389W		YBR053C
YDL226C		YJL173C		YJR137C		YAR037W
YNR004W		YKL096W		YER016W		YMR232W
YPL283C		YOR238W		YKL053W		YPR195C
YDL118W		YBR182C		YKL101W		YGR282C
YOR033C		YNL152W		YPR013C		YKR009C
YOR315W		YPL277C		YLR358C		YDL095W
YPL232W		YDR179C		YDR279W		YJL159W
YKR093W		YNL257C		YGR041W		YDR343C
YML132W		YDL098C		YER157W		YHR016C
YOR230W		YPR012W		YML034W		YLR379W
YJL006C		YMR077C		YOL056W		YJL014W
YLR321C		YLR399C		YBR243C		YGL205W
YPR120C		YER138C		YOR346W		YGR152C
YFL066C		YMR098C		YDL144C		YJL074C
YLL010C		YLR135W		YML020W		YDR511W
YER063W		YPR119W		YNL145W		YHL004W
YJL018W		YGL045W		YFR049W		YLR069C
YHR153C		YOR369C		YIL158W		YNR065C
YOR373W		YPL224C		YDR243C		YML065W
YPL042C		YPL066W		YIL056W		YEL030W
YNL189W		YFL006W		YOR114W		YCL040W
YDR133C		YJR070C		YHR023W		YPL185W
YBR120C		YGR096W		YNL276C		YDL082W
YIL170W		YPR008W		YEL003W		YDR005C
YDR422C		YDR137W		YKL108W		YCRX16C
YDR389W		YOR025W		YDL074C		YPR060C
YGL162W		YNL169C		YNL054W		YHR020W
YCR024C-A		YPL025C		YAL046C		YAR018C
YDR297W		YPL051W		YOR033C		YGR160W
YLR102C		YGR066C		YHR058C		YDL022W
YPR185W		YPL200W		YJL159W		YGL178W
YCL042W		YDR543C		YIL082W		YOR230W
YLR242C		YNL272C		YIL131C		YCRX17W
YNL304W		YGL004C		YNL261W		YDR232W
YGR113W		YOR114W		YNL263C		YNL048W
YGL036W		YGR014W		YER150W		YKL057C
YFL060C		YJL047C		YBR119W		YPL193W
YLR056W		YJL049W		YLR373C		YBR190W
YBL028C		YMR107W		YIR017C		YDR448W
YDL223C		YGR108W		YKR021W		YOR145C
YOR205C		YNL324W		YDR302W		YNL145W
YBR070C		YEL041W		YPL221W		YNL239W
YBR067C		YPR155C		YBR296C		YBL042C
YNL278W		YLR281C		YEL071W		YBR234C
YLR465C		YER018C		YOR006C		YHR088W
YEL064C		YIL129C		YOR233W		YAR003W
YJL017W		YMR320W		YOR064C		YIL018W
YPL114W		YBR238C		YGL126W		YLR293C
YGL020C		YLR297W		YNR058W		YOR309C
YLR190W		YOR227W		YJL110C		YOR079C
YJR001W		YJL134W		YDR314C		YAL042W
YLR254C		YNR060W		YHR086W		YPL101W
YMR076C		YDR288W		YNL072W		YBR073W
YIL103W		YJL077C		YDR219C		YKL191W
YGR035C		YML101C		YJL105W		YOR339C
YCR075C		YJR067C		YOR175C		YNL069C
YOR171C		YGR044C		YJR155W		YOR152C
YLR268W		YER019W		YJR154W		YDR046C
YOR056C		YGR296W		YPL030W		YOL139C
YOR028C		YPR202W		YFL061W		YBR236C
YCR060W		YGR030C		YJR053W		YDR095C
YCR008W		YOR372C		YDR467C		YHR098C
YKL132C		YNL175C		YER154W		YPR160W
YHL026C		YNL159C		YNR055C		YMR152W
YDL234C		YMR002W		YGR075C		YJL118W
YGL231C		YJL017W		YBR033W		YMR242C
YPL267W		YHR161C		YLL065W		YNL021W
YLR262C		YOR116C		YHR138C		YFL043C
YLL019C		YOL111C		YGR072W		YJR051W
YNL283C		YOR005C		YGR230W		YNR044W
YOR145C		YCR011C		YGR238C		YIL039W
YER151C		YLR120C		YDR297W		YOR362C
YHR149C		YCLX05C		YPR156C		YDR342C
YNL231C		YPL263C		YMR198W		YKR043C
YPR076W		YNL328C		YLR433C		YLL002W
YGL197W		YKL052C		YBR278W		YGR287C
YOR021C		YJL219W		YML104C		YPL207W
YIR036C		YJL187C		YLR121C		YGL081W
YKR102W		YOR253W		YKR008W		YHR094C
YLR074C		YHR144C		YGL093W		YMR002W
YGL014W		YGR036C		YPR193C		YMR197C
YDR545W		YNL206C		YPR099C		YJL016W
YJL158C		YGR264C		YBL094C		YPR110C
YGL163C		YBR199W		YAL015C		YJR144W
YML095C		YBR296C		YPL091W		YPL266W
YMR028W		YJL113W		YJL016W		YMR307W
YBR273C		YCLX04W		YBR092C		YPL223C
YIR043C		YKL185W		YOL012C		YNL261W
YCR095C		YDR289C		YJL106W		YOR081C
YDL114W		YIL163C		YFR030W		YFL014W
YNL204C		YOR165W		YIL118W		YER024W
YDL145C		YGR246C		YLL051C		YIL114C
YMR029C		YJR093C		YCR084C		YJL217W
YLR153C		YHR219W		YPR106W		YJR143C
YNL262W		YAL047C		YOR060C		YJL109C
YPL221W		YDR308C		YGR116W		YGL004C
YJL002C		YDL105W		YMR048W		YLR175W
YFL063W		YJL194W		YLR131C		YNL235C
YOR317W		YLR366W		YBR152W		YGR031W
YEL024W		YGR053C		YDR407C		YJR099W
YMR016C		YEL019C		YPR126C		YKL185W
YGL257C		YOR046C		YJR114W		YCR024C
YJR003C		YBL084C		YBR166C		YLR239C
YGL186C		YJR105W		YDR169C		YGR043C
YPL030W		YGL162W		YOR228C		YOR312C
YJL134W		YCL022C		YPL241C		YJL021C
YBL035C		YBL067C		YPL213W		YIL011W
YBR298C		YGR073C		YGL127C		YLR190W
YDL027C		YHR159W		YMR179W		YJL169W
YLR149C		YFR009W		YDL103C		YNL216W
YPL004C		YOR001W		YNL181W		YBR042C
YPR040W		YGR209C		YKL112W		YOR271C
YHL018W		YDR338C		YFL065C		YOL019W
YPL269W		YFR006W		YDR269C		YOR248W
YJL083W		YKR081C		YOR119C		YJL108C
YMR274C		YBR009C		YJR010W		YNL112W
YPL255W		YBL061C		YDR030C		YDR519W
YOL017W		YDR541C		YHR119W		YLR373C
YGR176W		YOR307C		YNL126W		YML018C
YKL096W-A		YDR247W		YLR272C		YHL036W
YGR053C		YLR461W		YOR035C		YKL006W
YCL060C		YGR023W		YDR130C		YKL154W
YKR047W		YIL056W		YPL074W		YJR054W
YLR313C		YEL017W		YPR171W		YPR181C
YIL050W		YLR026C		YJR055W		YGL247W
YNL192W		YPR081C		YBR013C		YGL208W
YIR002C		YBR176W		YNL033W		YHR096C
YML053C		YOR250C		YML109W		YPR011C
YJL072C		YNL208W		YDR499W		YDR347W
YHR045W		YCR094W		YLR137W		YML031W
YDL049C		YNL083W		YGR012W		YBR026C
YHR146W		YDR191W		YLR382C		YKL125W
YMR008C		YML072C		YOR083W		YJL209W
YPL242C		YMR144W		YML119W		YDR368W
YLR115W		YOR110W		YGL163C		YMR269W
YML012W		YJL106W		YOL035C		YOR351C
YBR135W		YLR152C		YGR073C		YCR046C
YML064C		YOR006C		YIR023W		YKL045W
YBR046C		YGL015C		YNL082W		YIL124W
YBL071C		YPL078C		YJR060W		YNL046W
YLR427W		YER084W		YAL014C		YFL010C
YDR507C		YGL200C		YKL106W		YLR081W
YOL022C		YNL035C		YKL032C		YEL022W
YGR057C		YGR189C		YNR004W		YOR225W
YNL113W		YGR190C		YPR086W		YLR129W
YPL222W		YPL194W		YBR255W		YGL147C
YLR048W		YGR248W		YDL155W		YGL029W
YIL124W		YMR160W		YOL134C		YIR012W
YLL004W		YGR068C		YDR466W		YHR172W
YPL138C		YBR166C		YPR105C		YML041C
YLR116W		YLR094C		YFR028C		YDR012W
YDL117W		YGL137W		YLR206W		YPL226W
YIR013C		YNL311C		YBR015C		YER102W
YLR035C		YEL063C		YER045C		YKL113C
YHR107C		YDL018C		YKL127W		YLR258W
YLR461W		YNL318C		YHR179W		YLR356W
YLR460C		YAR003W		YHR139C-A		YDR518W
YOR386W		YAR002C-A		YEL059C-A		YML093W
YGL237C		YOR207C		YPL196W		YBR072W
YIL132C		YOL045W		YNL055C		YIR036C
YGL055W		YDR193W		YDR501W		YHR141C
YJL097W		YLL057C		YMR270C		YLR061W
YGL229C		YGR270W		YLR440C		YMR133W
YHR055C		YMR104C		YNL125C		YNL123W
YOR103C		YDR048C		YPL248C		YMR250W
YKL082C		YHR108W		YOR112W		YLR109W
YDR491C		YDR069C		YLR262C		YKL069W
YDR439W		YEL032W		YGL094C		YML106W
YKL015W		YGR059W		YDL240W		YNR003C
YHR023W		YCRX20C		YDR363W		YGL171W
YHR188C		YOL029C		YIR042C		YJL122W
YLR032W		YER183C		YMR032W		YHR085W
YJR155W		YOR130C		YBR273C		YNR009W
YJL094C		YCL074W		YDR497C		YLR237W
YPL139C		YMR196W		YDL028C		YBR206W
YJR002W		YDL019C		YPR067W		YOR263C
YLL031C		YHL041W		YOL100W		YNL287W
YPL247C		YJR084W		YGL201C		YOL103W
YNL082W		YDR061W		YDL009C		YDR418W
YFL042C		YDR528W		YNL165W		YBL079W
YHL049C		YNL179C		YPR184W		YNL087W
YKL164C		YJR001W		YBR049C		YOL127W
YMR220W		YDR007W		YGL185C		YKL116C
YPR053C		YJR109C		YEL066W		YPL144W
YPL055C		YKL025C		YDR052C		YNL308C
YOL019W		YGL201C		YPL162C		YPR169W
YGR258C		YMR095C		YDL207W		YBR183W
YPL277C		YJL019W		YHL046C		YDL119C
YDL096C		YPR042C		YLR118C		YLR193C
YML125C		YPR163C		YDL030W		YGR251W
YKL191W		YER022W		YMR055C		YDR325W
YLR034C		YCR080W		YML038C		YDL211C
YCL062W		YBR154C		YDL043C		YER165W
YIL144W		YBR105C		YGL233W		YAR015W
YDR351W		YHR154W		YER064C		YNR042W
YJR039W		YLR354C		YDR089W		YNR050C
YPL212C		YJL095W		YIL004C		YGR052W
YHR033W		YPL275W		YHR030C		YOR338W
YOR001W		YDR457W		YAR003W		YDL031W
YER189W		YDR291W		YCL033C		YNL233W
YBR124W		YOL095C		YDR245W		YCL062W
YLR033W		YMR123W		YML103C		YPL239W
YJL061W		YKL200C		YCR075C		YCR055C
YDR250C		YGR229C		YDL020C		YCLX02C
YKL130C		YPL265W		YPL227C		YBR067C
YDR531W		YGR238C		YLL007C		YPR031W
YGL127C		YCR036W		YGR076C		YOR158W
YJL092W		YMR288W		YHR152W		YJL191W
YCL040W		YKR055W		YFR024C-A		YCR024C-A
YKL148C		YLR458W		YMR144W		YMR054W
YDL220C		YJR149W		YLL049W		YKR026C
YGL037C		YJR074W		YKL001C		YBR097W
YDL228C		YCR087W		YJR102C		YBR138C
YJL015C		YIL143C		YLR063W		YLR118C
YML100W		YDL093W		YMR238W		YDR457W
YKR041W		YKR103W		YLL020C		YAL019W
YPR204W		YDR307W		YAR018C		YDR355C
YCR045C		YDR402C		YPR109W		YPL271W
YLL015W		YDR439W		YFL060C		YLR051C
YDR508C		YML038C		YOR284W		YKL103C
YDL161W		YGR146C		YGL139W		YLR389C
YJL200C		YLR467W		YOR097C		YLR276C
YER071C		YHR139C		YNR023W		YPL154C
YPL239W		YKL217W		YML131W		YBL028C
YOL008W		YJL028W		YPR141C		YNL050C
YLL025W		YHL037C		YGR047C		YDL094C
YCR036W		YOL138C		YNL171C		YBL012C
YMR251W		YOR331C		YCR083W		YLR359W
YHR217C		YNL058C		YBL064C		YDL096C
YGR286C		YBR200W		YJR084W		YDR465C
YLR434C		YLR121C		YPL256C		YDR299W
YBL079W		YER139C		YGR071C		YNL078W
YKL078W		YGR091W		YGR146C		YCL013W
YMR223W		YGR225W		YPR172W		YJL164C
YDR167W		YLR194C		YPR057W		YPL211W
YCR039C		YIR012W		YGL075C		YAR007C
YIR023W		YJR053W		YHR075C		YER096W
YFR049W		YPL097W		YDR444W		YLR032W
YNL165W		YOL085C		YDR176W		YKL092C
YJR127C		YMR215W		YMR177W		YGL076C
YDR309C		YDR033W		YIL025C		YDL003W
YDL132W		YMR003W		YBL003C		YEL055C
YLR379W		YHR063C		YER042W		YOR264W
YJR064W		YOL044W		YER163C		YGR148C
YMR002W		YBR203W		YBR007C		YJR069C
YNL102W		YDR246W		YHL020C		YFL052W
YNL057W		YIR033W		YFL049W		YOR099W
YLR389C		YLR286C		YHR108W		YDL089W
YKR021W		YFL060C		YKL069W		YML030W
YGL083W		YBR281C		YOR159C		YCR107W
YJL013C		YGR035C		YKR044W		YBR157C
YDR343C		YOR074C		YIL047C		YKL151C
YDR077W		YIR034C		YLR139C		YOR010C
YKR090W		YKR003W		YLR174W		YNL070W
YDR423C		YOL024W		YJL006C		YDL072C
YMR147W		YDR062W		YNL042W		YDR438W
YMR219W		YJL115W		YNL041C		YPL143W
YGR043C		YOR151C		YBR038W		YPR142C
YEL075C		YIL015W		YPR093C		YHR154W
YFR015C		YMR057C		YEL050C		YDR089W
YNL001W		YPR021C		YGR023W		YBR281C
YLR003C		YMR035W		YCRX13W		YHR047C
YDR249C		YLR141W		YOR313C		YJR116W
YOL115W		YLR206W		YOR016C		YOR321W
YMR019W		YNL276C		YGL157W		YDR443C
YFL024C		YOL089C		YNR017W		YKR085C
YBL069W		YCR029C		YPL148C		YDR144C
YNL012W		YML109W		YMR132C		YLR043C
YMR145C		YJL220W		YBR086C		YOR173W
YKL186C		YGL020C		YDL217C		YFL039C
YDR144C		YDL227C		YKR078W		YDR417C
YLR169W		YML023C		YLR240W		YHR131C
YIL072W		YHR076W		YBL105C		YDR513W
YKR017C		YJR155W		YDR179C		YOR277C
YDL122W		YBL085W		YGL212W		YLR420W
YOR175C		YDL027C		YBR069C		YDR120C
YEL058W		YPR107C		YPL112C		YDL191W
YOR345C		YLR377C		YDR346C		YOL120C
YOR288C		YIL131C		YML011C		YJL018W
YBL083C		YPL099C		YJR032W		YEL036C
YMR314W		YGL093W		YDR247W		YDR009W
YNL134C		YER116C		YIL167W		YNL124W
YGR065C		YML058W		YCL064C		YER180C
YHR174W		YML020W		YDR150W		YJL120W
YNL130C		YDR106W		YMR056C		YMR146C
YOR084W		YKR080W		YCL023C		YCL042W
YBR290W		YPL231W		YBL097W		YHR170W
YCLX11W		YDR497C		YOL158C		YHR023W
YER153C		YDR184C		YLR219W		YGL169W
YKR044W		YOL149W		YMR009W		YDR354W
YGL032C		YER008C		YOR274W		YPR047W
YNR048W		YDR016C		YLR202C		YJL138C
YNL161W		YLR436C		YLR368W		YHR017W
YDR150W		YDL048C		YNL143C		YLR079W
YOR330C		YNR035C		YOL133W		YJL148W
YLR312C		YNL229C		YDL220C		YKL091C
YMR295C		YER098W		YPL279C		YPR172W
YNL233W		YLR233C		YNL216W		YLR369W
YBR006W		YJR157W		YDR289C		YDR025W
YDL061C		YGL251C		YGR062C		YLR269C
YJL225C		YJL029C		YIL049W		YDR428C
YDR409W		YJL119C		YCRX05W		YAL061W
YDR094W		YKR102W		YBL107C		YMR148W
YGR240C		YOL025W		YPL128C		YLR455W
YFR023W		YDR468C		YOR084W		YNL062C
YOR274W		YGR026W		YDL116W		YER127W
YML006C		YLR445W		YLR381W		YOR359W
YNL087W		YDR302W		YDR149C		YMR149W
YDL169C		YDR525W		YNL088W		YDR316W
YDR290W		YGL196W		YKR018C		YDR060W
YNL016W		YPL053C		YLR159W		YKL043W
YAL012W		YFR013W		YLR119W		YOR343C
YDR198C		YLR215C		YKL012W		YKR094C
YMR167W		YPL276W		YLR008C		YHR112C
YBR107C		YJR111C		YKR099W		YJL116C
YBL017C		YDR363W		YGL262W		YKL064W
YDR070C		YFL043C		YDR445C		YAL048C
YJL034W		YOR219C		YIL141W		YDR133C
YCR015C		YOR214C		YPR046W		YKR076W
YIL171W		YIR031C		YMR285C		YGL061C
YHR206W		YHR048W		YGL019W		YJR071W
YCR013C		YOR332W		YIL116W		YGL200C
YKL090W		YGL059W		YDR182W		YLR167W
YOR299W		YLR353W		YBR239C		YCR065W
YPL244C		YIL026C		YOL154W		YHL021C
YMR184W		YCRX12W		YBL098W		YGR248W
YBL020W		YFR038W		YPR104C		YNL116W
YMR172W		YGR010W		YPR180W		YOL077C
YPL190C		YNL302C		YMR135C		YHR026W
YIL026C		YER118C		YDL101C		YBL077W
YJR031C		YOR148C		YPL152W		YFR020W
YCLX05C		YDR510W		YJR128W		YLR229C
YKL185W		YMR257C		YLR265C		YAL025C
YGR222W		YDR013W		YER190W		YLR059C
YLR359W		YOR385W		YHL030W		YAR040C
YJL146W		YLL050C		YDR313C		YGL162W
YGR071C		YLR274W		YDR028C		YDR091C
YIR044C		YHL012W		YGL080W		YGR228W
YMR308C		YOR293W		YFR040W		YDR158W
YHR018C		YDR346C		YCR073C		YEL060C
YJR054W		YHR021W-A		YBL034C		YOR283W
YOR043W		YNL082W		YDR459C		YEL050C
YGR108W		YLR463C		YJL168C		YGR258C
YNL176C		YGL258W		YFR037C		YDL051W
YDR146C		YPR204W		YMR030W		YBR249C
YOL020W		YLR034C		YIL095W		YEL011W
YBR078W		YLL047W		YGL228W		YER126C
YBL014C		YOR393W		YOR209C		YJL060W
YNL282W		YLR279W		YDR073W		YCR034W
YJL085W		YGL233W		YGR291C		YGL097W
YLR022C		YNL036W		YPR164W		YNL073W
YBL009W		YJR160C		YLR460C		YBR162C
YIL028W		YNL093W		YGL059W		YER070W
YDL087C		YDR517W		YOL001W		YPR119W
YDR219C		YKL209C		YML055W		YPL255W
YPR148C		YKL048C		YLR352W		YPR041W
YBL023C		YML035C		YDR505C		YCR012W
YCRX16C		YGR218W		YER139C		YGR217W
YBR134W		YHR003C		YPL194W		YHL009C
YNL182C		YOR305W		YNL227C		YER067W
YIL138C		YDR495C		YIL117C		YAR050W
YBR301W		YLR139C		YJL096W		YBR084W
YOL102C		YPR174C		YIR035C		YER001W
YCRX05W		YEL065W		YNL152W		YMR241W
YGR012W		YGR116W		YDR369C		YLL006W
YDR485C		YJR139C		YLL033W		YIL127C
YDR446W		YBL014C		YOL003C		YLR300W
YDR518W		YGR043C		YKL176C		YDR413C
YML112W		YDL247W		YHR178W		YLR216C
YNL221C		YDR143C		YLR234W		YGR129W
YAR014C		YOR002W		YPR203W		YEL015W
YGL246C		YBR158W		YJL160C		YDR175C
YIL067C		YMR068W		YGL124C		YDR450W
YNL091W		YMR137C		YNR008W		YOL012C
YGL094C		YNL187W		YPR002W		YCR102C
YPR075C		YOR371C		YBL012C		YER059W
YMR301C		YPL130W		YHR090C		YLR023C
YNL200C		YCL053C		YKL008C		YOR335C
YPR153W		YML034W		YBR041W		YJL102W
YGL039W		YEL040W		YKR042W		YOR378W
YEL052W		YML107C		YDR117C		YLR197W
YOR249C		YLR057W		YHR163W		YOR088W
YBL049W		YFL023W		YBR150C		YDR189W
YDR436W		YDR120C		YPL057C		YNL040W
YIL114C		YIL157C		YPR198W		YLR360W
YGR249W		YBL015W		YKR020W		YFL002C
YLR235C		YJR003C		YJR144W		YPL220W
YML030W		YBL035C		YMR283C		YKR018C
YOR008C		YLR446W		YLR268W		YOL007C
YGL106W		YFL022C		YHR159W		YIL133C
YDR449C		YCR026C		YEL076C		YPR132W
YKL030W		YGL151W		YPL102C		YAL009W
YOR237W		YLR284C		YOL076W		YGR016W
YPR101W		YLR124W		YNL128W		YGL040C
YJL161W		YPL138C		YPR199C		YDL055C
YNL202W		YOR354C		YMR190C		YLR198C
YCR096C		YPL187W		YOL114C		YDR352W
YOR176W		YDR532C		YBR084W		YNL135C
YML113W		YMR001C		YKR012C		YDR416W
YDR537C		YKR095W		YLR450W		YKL048C
YFR034C		YBR160W		YGR070W		YJR062C
YOR091W		YMR298W		YLR212C		YGR118W
YLR378C		YLR176C		YDL231C		YJR121W
YKR092C		YGR009C		YFL012W		YOR128C
YJL176C		YBR237W		YAR068W		YOR112W
YEL006W		YOR324C		YOR137C		YBR155W
YDR501W		YPR131C		YNL272C		YGR205W
YLR164W		YNL230C		YLR347C		YNL057W
YJR126C		YPR071W		YBR165W		YBR135W
YDL159W		YOR283W		YER017C		YLL026W
YEL076C		YDL049C		YDL190C		YOR146W
YCRX21C		YOR292C		YFR016C		YMR239C
YFR001W		YAL018C		YOR273C		YDL213C
YDR166C		YDR424C		YOR022C		YGR283C
YIL004C		YFR033C		YPL106C		YCL037C
YBR296C		YHR018C		YJR093C		YLR250W
YJL219W		YKR039W		YFR057W		YGR019W
YPL061W		YMR263W		YOR221C		YOR285W
YPL245W		YML017W		YHR031C		YDR303C
YFL064C		YLR190W		YNR018W		YJL113W
YBR133C		YPR146C		YCR099C		YLR031W
YER082C		YDR017C		YDR449C		YIR013C
YDR363W		YER147C		YPR183W		YLR152C
YOR269W		YKR022C		YPL083C		YNL193W
YER020W		YIL132C		YJL200C		YBR133C
YER055C		YGL038C		YPL281C		YGR103W
YIR026C		YJR041C		YER080W		YLR291C
YHR074W		YOR059C		YCL026C		YHR124W
YIR042C		YDL112W		YBR279W		YDL151C
YCR030C		YDR028C		YOL108C		YLR207W
YLL008W		YKL094W		YFR034C		YBR252W
YPR117W		YGL178W		YKL171W		YHR153C
YOR042W		YDR524C		YGL239C		YMR128W
YGR243W		YPR029C		YKL092C		YDR430C
YKL099C		YBL034C		YDR034C		YLR138W
YML106W		YDR147W		YJL215C		YNL102W
YIL019W		YGL018C		YML046W		YDL084W
YBR123C		YNL075W		YIR008C		YJL001W
YOL070C		YNL277W		YBL019W		YPR043W
YIL150C		YHR039C		YNL296W		YPR143W
YJR040W		YNL215W		YNL089C		YHR019C
YGR168C		YKR091W		YBR138C		YJL183W
YKL175W		YOR062C		YGR055W		YMR135C
YKR081C		YJR114W		YDL076C		YLL034C
YDR022C		YPL116W		YDR026C		YOR234C
YDR217C		YOR126C		YGR255C		YFR024C
YJR140C		YDR101C		YMR254C		YNL026W
YCR097WB		YAR027W		YHR118C		YAL063C
YDL211C		YLL021W		YMR197C		YGR057C
YPL132W		YDR248C		YML112W		YER033C
YCL023C		YNL224C		YFR051C		YPR080W
YAR020C		YOL078W		YML094W		YBL112C
YLR121C		YLR425W		YPL147W		YNL276C
YBR114W		YJL133W		YLR278C		YNL313C
YDR142C		YGL116W		YLR180W		YBL027W
YDR460W		YPL254W		YKR029C		YHR149C
YFL061W		YML047C		YHR218W		YGL049C
YPR049C		YDL071C		YFR011C		YPR159W
YBR098W		YLR243W		YHR043C		YNL174W
YAR047C		YIR009W		YJL043W		YER003C
YLR250W		YPR175W		YOR190W		YGR159C
YNR005C		YOL117W		YPL072W		YFR021W
YHR098C		YLR201C		YDR351W		YGL102C
YLL067C		YGR098C		YKL184W		YGL020C
YLR459W		YDR452W		YBL046W		YLR179C
YLR187W		YDR201W		YKL134C		YBR098W
YKL209C		YFR026C		YOR314W		YLR234W
YLR326W		YOR375C		YIR002C		YJL104W
YOL026C		YMR060C		YPL082C		YBR289W
YBR059C		YLR300W		YOR285W		YLR449W
YPL214C		YPR145W		YMR214W		YGL057C
YOR078W		YOR092W		YPR019W		YKL181W
YKL218C		YDR181C		YOL054W		YOR387C
YCL009C		YML021C		YNL294C		YJR016C
YDR177W		YBR231C		YER092W		YPL039W
YMR262W		YDR019C		YOR045W		YGL100W
YMR213W		YER096W		YBR001C		YLR189C
YML097C		YDR255C		YMR318C		YMR108W
YOL156W		YLR311C		YGL226W		YKL163W
YBR126C		YHR037W		YBR202W		YPR044C
YOL028C		YNL242W		YLR232W		YNL007C
YOL123W		YJL146W		YHR127W		YLR114C
YLR414C		YOR090C		YPL094C		YMR217W
YPL162C		YPR023C		YIL106W		YDR452W
YBR056W		YDL036C		YPR202W		YLR417W
YDR481C		YER079W		YPR186C		YLR208W
YGL241W		YLR258W		YDR144C		YOL022C
YOR009W		YHR096C		YDR286C		YLL008W
YPR122W		YKR101W		YDR167W		YDR507C
YDR448W		YKL046C		YDR349C		YDR272W
YNL216W		YPL139C		YNL039W		YDR436W
YEL018W		YHR097C		YPR174C		YCL063W
YNL163C		YDR001C		YDL170W		YNL186W
YNL063W		YMR071C		YJR092W		YOL079W
YMR065W		YMR163C		YDR197W		YGR207C
YDR030C		YNL256W		YPL132W		YDL087C
YHR016C		YDR159W		YLR109W		YOL097C
YFR017C		YHR153C		YIL001W		YML110C
YLR318W		YGL216W		YER093C-A		YGL216W
YMR075W		YLR437C		YJR031C		YLR411W
YBR007C		YPL046C		YDR020C		YLL012W
YIL119C		YGR204W		YDL195W		YCL024W
YDL070W		YBR177C		YNL028W		YPR136C
YBR116C		YFL020C		YLR085C		YEL054C
YGR188C		YPR094W		YKL110C		YOR391C
YGL244W		YAL066W		YPL015C		YOR241W
YPL047W		YPL226W		YNL161W		YIL119C
YHR134W		YDR258C		YDR081C		YDL236W
YGL004C		YJL223C		YEL042W		YOR078W
YDR324C		YJR058C		YNL334C		YDR315C
YCR073C		YOR243C		YFR031C		YGL109W
YDR152W		YNL269W		YMR278W		YNL219C
YER120W		YJL090C		YGL022W		YPL198W
YKL116C		YGR241C		YJR057W		YDR024W
YJL164C		YGR070W		YOR385W		YDL023C
YER170W		YKL186C		YLL038C		YFR048W
YGR026W		YMR022W		YKL079W		YBR016W
YJL016W		YOR153W		YLR237W		YOR074C
YPL022W		YDR395W		YDL225W		YLR041W
YJR112W		YNL247W		YOR378W		YLR178C
YJL157C		YKL211C		YER056C		YKL044W
YDR308C		YIR029W		YGL200C		YHR050W
YDR178W		YHR042W		YNR030W		YGL211W
YDR354W		YDR034C		YLR013W		YHR010W
YGR295C		YOR362C		YLR209C		YJL188C
YNL033W		YLR174W		YJL201W		YJR148W
YJR152W		YNL160W		YML082W		YJR053W
YKL072W		YOR200W		YDL005C		YDR031W
YAR003W		YDR015C		YPL154C		YBR247C
YHR031C		YIL014W		YCR070W		YGR193C
YNL098C		YCL025C		YOL145C		YDR184C
YIL038C		YHR217C		YLR360W		YKL107W
YNL308C		YBR008C		YMR022W		YNR036C
YLR444C		YLR119W		YDL102W		YIL070C
YDR170C		YHR079C		YPL174C		YHR125W
YMR118C		YIL160C		YLL028W		YLR113W
YNL220W		YPL042C		YPL108W		YOR104W
YLR418C		YKR098C		YBR172C		YML022W
YGL013C		YIL119C		YKL084W		YDL085W
YHL021C		YHR183W		YML110C		YDR484W
YKR050W		YHR127W		YEL017W		YAR074C
YLR383W		YER146W		YMR150C		YGR167W
YMR020W		YDL221W		YJR153W		YCR041W
YDR490C		YGR191W		YLR138W		YPR063C
YMR106C		YCR097WB		YGR275W		YDR462W
YGL180W		YDR403W		YPL168W		YLR394W
YCL061C		YJL003W		YPR191W		YLR003C
YPL266W		YPL093W		YDR016C		YCL053C
YPR182W		YDL072C		YOR165W		YLL013C
YCL064C		YDR156W		YGR283C		YPL147W
YFL044C		YKL221W		YMR297W		YPL047W
YLR456W		YMR177W		YOR287C		YGL069C
YDR391C		YJL188C		YDR416W		YLR049C
YKR001C		YDR011W		YGR092W		YKL172W
YBR234C		YBR224W		YDL091C		YDR045C
YOL002C		YCLX10C		YMR083W		YKL072W
YOL079W		YKL123W		YPR155C		YPL050C
YDR015C		YBL010C		YJR043C		YHR083W
YDR080W		YGR131W		YGL132W		YPR069C
YNR076W		YBR054W		YPR185W		YLR435W
YMR202W		YJL089W		YMR137C		YNL178W
YPL015C		YGR291C		YLR424W		YMR131C
YPL007C		YOR038C		YFL033C		YPL237W
YLR159W		YGL204C		YOL066C		YDR444W
YDR230W		YJL196C		YBR087W		YBR050C
YHR002W		YDR501W		YIL144W		YNL303W
YOR273C		YFL015C		YDL180W		YLR176C
YKL096W		YGR176W		YPL170W		YPL004C
YMR239C		YHL050C		YER122C		YER103W
YMR056C		YDL134C-A		YBR195C		YLR251W
YPL151C		YBR066C		YJL034W		YER079W
YPL236C		YKR001C		YML076C		YJR124C
YGR098C		YFL003C		YMR127C		YDR534C
YHR160C		YGR222W		YHR032W		YKR098C
YOR152C		YMR073C		YKR069W		YER134C
YNL326C		YHR117W		YPR135W		YGR092W
YLR194C		YDR317W		YPL075W		YGR141W
YJL048C		YNL241C		YEL046C		YGR187C
YBL100C		YPR077C		YCL012W		YNL224C
YNL023C		YDR215C		YDR201W		YKR066C
YDR061W		YHL047C		YGL131C		YLR002C
YHR024C		YGR077C		YGL105W		YBR162W-A
YOR041C		YPR179C		YIL159W		YNR037C
YHR101C		YDR130C		YKR040C		YMR076C
YDL097C		YMR159C		YFL057C		YER087W
YHL003C		YML122C		YNL212W		YDR545W
YNL336W		YGL081W		YGL119W		YCLX09W
YGR255C		YBR042C		YLR385C		YBR181C
YBR253W		YNL127W		YDR477W		YOR202W
YBR240C		YLR092W		YOL033W		YMR039C
YOR172W		YCL063W		YMR293C		YLR104W
YHR081W		YDL103C		YBR057C		YDL155W
YDL212W		YMR074C		YBR098W		YPR186C
YGR093W		YOR105W		YOR326W		YDL204W
YNL095C		YER114C		YLR452C		YPL043W
YDR340W		YDR381W		YBR246W		YNL110C
YPL011C		YER075C		YCR048W		YDR470C
YLR220W		YER093C-A		YNL307C		YGR094W
YOL050C		YAL059W		YLR335W		YJR093C
YDR344C		YDR535C		YOL138C		YJR101W
YNL242W		YLR165C		YKL109W		YDR174W
YKL063C		YLR188W		YDL198C		YLR441C
YDR544C		YBR098W		YLR351C		YDR295C
YDL248W		YER097W		YJL135W		YNL099C
YLR198C		YDR344C		YOR113W		YMR270C
YJL019W		YKL013C		YDL039C		YIR018W
YGR119C		YGL253W		YHR060W		YIL121W
YJR071W		YGL159W		YDR395W		YLR414C
YEL037C		YGR086C		YER114C		YOR027W
YLR403W		YDR416W		YGL007W		YOR084W
YDL116W		YDR540C		YBL010C		YAL062W
YBL088C		YOR103C		YML127W		YHR118C
YDR010C		YDR522C		YNR042W		YLR132C
YNL065W		YGR061C		YMR090W		YLR313C
YGR172C		YPL055C		YER159C		YGR143W
YBR083W		YPL182C		YBR005W		YOL078W
YOR050C		YGL206C		YDL124W		YBR056W
YPL128C		YBR038W		YDR066C		YJL044C
YHL028W		YBR064W		YBR067C		YER043C
YKR029C		YHR039C-A		YGL153W		YDR107C
YML081W		YGL248W		YLR126C		YGL125W
YPL278C		YLL022C		YOL083W		YDR375C
YDL177C		YER128W		YMR258C		YJR045C
YMR257C		YJR112W		YLL036C		YBR034C
YJR124C		YGL172W		YOR049C		YER016W
YPL101W		YPL003W		YGL065C		YJR068W
YBR184W		YDR536W		YDR532C		YGR008C
YJL148W		YGR258C		YGR001C		YKR086W
YNL314W		YEL005C		YJR134C		YKL143W
YCLX10C		YER062C		YJL100W		YCL064C
YNL072W		YDR025W		YDL227C		YMR199W
YMR041C		YMR063W		YOR075W		YDR101C
YDR018C		YOL030W		YOR177C		YMR290C
YBR081C		YMR229C		YAL035C-A		YBR049C
YJL198W		YDR136C		YDR368W		YKL096W
YEL014C		YFL029C		YOR230W		YGL252C
YNL181W		YCLX09W		YFL044C		YJR123W
YER034W		YML046W		YJR001W		YJL073W
YDL040C		YCL001W		YPL134C		YGR221C
YLR245C		YJL099W		YNL081C		YHR142W
YER003C		YHR139C-A		YMR299C		YGL209W
YJL111W		YCR024C		YDR146C		YIL122W
YJR056C		YGR150C		YFL064C		YNL237W
YLR010C		YPR193C		YGL207W		YGR262C
YLR128W		YBR065C		YDR256C		YBR259W
YNR027W		YNL178W		YBL086C		YPR050C
YPL233W		YPL249C		YPL140C		YDL141W
YNL174W		YLR428C		YGL067W		YDR234W
YJR035W		YDR198C		YJL183W		YDR304C
YMR059W		YOL154W		YGL206C		YJR107W
YER169W		YJR046W		YOR143C		YIL004C
YHR007C		YLR457C		YER020W		YGL094C
YDR347W		YOL132W		YHR046C		YDL214C
YLR091W		YLR241W		YDL048C		YLR330W
YFR008W		YHL043W		YNR032W		YJL143W
YNL274C		YOR054C		YHL004W		YDR281C
YPR112C		YJL069C		YOL030W		YAL002W
YPR171W		YNL029C		YER018C		YMR261C
YPR133C		YOL100W		YNL304W		YMR304W
YDR349C		YAL045C		YKR090W		YFR015C
YER115C		YKR096W		YJR138W		YCR030C
YLR168C		YCL036W		YMR148W		YCR103C
YMR164C		YPL278C		YJL154C		YJR026W
YLR270W		YOR186W		YLR014C		YNR022C
YPR173C		YLR348C		YJR132W		YJR095W
YMR086W		YCL049C		YPR149W		YIL162W
YLR096W		YOL087C		YHR219W		YDR256C
YNL062C		YOR058C		YDR261C		YBR152W
YNL228W		YPR185W		YGR162W		YOL164W
YDL125C		YGR295C		YHR150W		YDR371W
YBR152W		YPL047W		YHR038W		YDL153C
YDL224C		YGL092W		YPL133C		YNL165W
YCR034W		YGR094W		YKL182W		YOL136C
YDL086W		YLR099C		YHR175W		YDL057W
YFR053C		YEL010W		YIR011C		YER002W
YNL334C		YOL047C		YMR029C		YNR053C
YOL138C		YOR390W		YKL047W		YHR213W
YMR182C		YDL106C		YOL070C		YDR385W
YOR105W		YIL171W		YOR047C		YIL033C
YKL208W		YCR007C		YDL032W		YLR304C
YPR114W		YKL091C		YDL160C		YHR041C
YJR012C		YNL227C		YPL095C		YPL273W
YCR016W		YDR075W		YDR221W		YDL020C
YPL204W		YER150W		YIL135C		YPR062W
YNL159C		YGR144W		YLR239C		YKR013W
YDR098C		YHL019C		YLR050C		YDR294C
YNL271C		YAR037W		YJR135C		YLR340W
YLR081W		YOR321W		YHR167W		YER015W
YBR172C		YMR183C		YBR191W		YOR217W
YPL053C		YBR156C		YBL037W		YNL169C
YOL076W		YOR075W		YPR012W		YBL020W
YLR042C		YPL216W		YGR289C		YBR266C
YOL009C		YPL219W		YLR456W		YKL117W
YBR050C		YBR229C		YMR165C		YGR027C
YDL073W		YML001W		YAR028W		YBR221C
YOR182C		YFR051C		YDR460W		YMR253C
YPR038W		YGR111W		YER104W		YDR085C
YDL157C		YNR012W		YGL246C		YOR187W
YER152C		YOR066W		YLR214W		YMR092C
YDL074C		YPL211W		YMR036C		YNL082W
YLR385C		YER028C		YBL096C		YGL014W
YAR018C		YDR379W		YKR070W		YCLX05C
YOR006C		YNL059C		YGR171C		YMR260C
YEL049W		YDR038C		YJL119C		YIL017W
YOR287C		YJL110C		YLR402W		YDR001C
YOR126C		YDR126W		YML052W		YDL209C
YCR087W		YGR016W		YHR146W		YDR002W
YOR350C		YGL149W		YOL149W		YLR226W
YPR164W		YJR113C		YMR065W		YLR235C
YBL001C		YOR334W		YNL056W		YOR270C
YLR123C		YMR032W		YEL055C		YPR149W
YDR141C		YOR009W		YMR097C		YMR090W
YGR069W		YJL112W		YLR251W		YMR285C
YMR095C		YDR391C		YBR301W		YKL188C
YLR240W		YEL002C		YNL322C		YBR269C
YOR162C		YCL043C		YHL050C		YHR089C
YGL061C		YOL125W		YLR082C		YKR049C
YPL252C		YER123W		YPL283C		YGR295C
YOR252W		YKL042W		YNL100W		YHR167W
YDR360W		YKL038W		YKR049C		YDL201W
YFR035C		YJR037W		YKR082W		YML089C
YPR080W		YJL058C		YMR077C		YNL182C
YHR159W		YER132C		YBR133C		YOR120W
YDR356W		YJL084C		YML130C		YER078C
YJR075W		YIL164C		YGL214W		YNR034W
YDR310C		YDR386W		YOL115W		YLR297W
YDL123W		YER023W		YBR254C		YGR080W
YGL169W		YOL145C		YOL098C		YMR089C
YBR279W		YLR370C		YGL044C		YNR071C
YGR237C		YKL107W		YMR186W		YML069W
YOL034W		YPL176C		YAL022C		YGL138C
YBL063W		YIL108W		YJL176C		YCR061W
YCR035C		YDR098C		YDR282C		YOL085C
YOR060C		YFL052W		YOL008W		YGL048C
YMR009W		YJL030W		YPL226W		YIL103W
YOR059C		YML036W		YDL006W		YIL075C
YER126C		YHL045W		YMR253C		YGR082W
YOR380W		YNL223W		YIL032C		YOR316C
YKR103W		YMR121C		YDR324C		YGR181W
YJR010W		YDR443C		YDR014W		YHR201C
YGR248W		YPL259C		YOL123W		YIL113W
YPL207W		YNL339C		YMR014W		YNL027W
YML110C		YML003W		YJL115W		YDL130W
YDR002W		YDR542W		YPL016W		YPL030W
YMR053C		YCL069W		YFL045C		YGL103W
YBR077C		YPR035W		YNL172W		YOR310C
YPR023C		YMR147W		YNR006W		YMR155W
YLR101C		YOL094C		YDL002C		YMR041C
YJR091C		YHR030C		YNL164C		YLR201C
YDR122W		YPL086C		YLL010C		YDR480W
YMR144W		YGL174W		YPL246C		YLR080W
YMR092C		YFL037W		YML107C		YGL132W
YLR361C		YHR179W		YDR053W		YOR100C
YAL059W		YKR078W		YER145C		YBR143C
YOR340C		YOL062C		YKL179C		YHR133C
YDL216C		YKL112W		YOR059C		YOR330C
YHR046C		YOR014W		YML050W		YGR272C
YOR030W		YMR324C		YIL108W		YLR265C
YJL125C		YBR228W		YIL099W		YLR073C
YML102W		YDR183W		YDL165W		YOR340C
YPL072W		YML002W		YOL144W		YGR135W
YNL032W		YIL082W-A		YDR468C		YDR261C
YAL021C		YOR319W		YGL120C		YNL293W
YMR214W		YPL198W		YCL035C		YHR024C
YPL086C		YER047C		YMR319C		YNL248C
YDL026W		YHR086W		YKL004W		YMR049C
YBR202W		YPL095C		YKL203C		YCL022C
YOR309C		YLR409C		YGL238W		YBR061C
YNR003C		YOR202W		YOR343C		YMR259C
YCR071C		YDL184C		YNR016C		YLR022C
YNL272C		YLL032C		YKL183W		YDL078C
YNL125C		YOR294W		YCL037C		YKL071W
YMR305C		YIL090W		YEL031W		YGR176W
YOR132W		YER063W		YOL118C		YNL335W
YJR132W		YBR033W		YDL176W		YLR287C
YOR377W		YOR256C		YJR021C		YKL157W
YNL212W		YDR118W		YLR302C		YHL014C
YCRX12W		YGR072W		YBR161W		YPR098C
YHR044C		YMR094W		YIL126W		YLR433C
YDR148C		YHR024C		YOR241W		YKL042W
YML093W		YBR242W		YLR091W		YER057C
YNL257C		YDR141C		YLR200W		YDL124W
YDR092W		YDR282C		YOR344C		YPL167C
YOL072W		YLR424W		YOR327C		YER032W
YCR089W		YML066C		YPL085W		YML128C
YMR156C		YJL078C		YPL155C		YDR026C
YBR187W		YNL248C		YLR124W		YIL153W
YNL258C		YGR188C		YPL269W		YIL022W
YDL100C		YOR174W		YJR003C		YPL131W
YLR020C		YBR255W		YER147C		YHR087W
YGR217W		YKL203C		YCR023C		YLR451W
YHR003C		YJR088C		YPR034W		YDL021W
YOR375C		YAL001C		YMR287C		YER171W
YPR073C		YHR005C-A		YJL196C		YEL044W
YOR225W		YLR288C		YLR156W		YDR121W
YKL032C		YLR182W		YOL009C		YOR243C
YOL124C		YMR166C		YNL253W		YOR287C
YDR465C		YMR004W		YIL094C		YDR116C
YKR037C		YDR182W		YFL029C		YGR058W
YLR113W		YDR485C		YIL168W		YDL111C
YDR353W		YLR225C		YML051W		YCL039W
YOL088C		YNL049C		YGL110C		YIL032C
YNL226W		YHR031C		YNL134C		YCL011C
YLR401C		YGR113W		YBR265W		YDL064W
YML107C		YIL082W		YFL037W		YER150W
YPL265W		YGR092W		YPL175W		YDR262W
YOR371C		YIR026C		YLR464W		YPL040C
YOR374W		YPL085W		YOL137W		YBR077C
YDR119W		YBR092C		YGR098C		YDR171W
YLR296W		YOR280C		YGR067C		YMR313C
YDR528W		YKL171W		YOL043C		YDR016C
YOR046C		YJR148W		YGR260W		YNL262W
YCL005W		YCR097WA		YLR394W		YOR185C
YDR260C		YDL239C		YAL023C		YPL045W
YPL074W		YMR252C		YMR204C		YPL281C
YBR084W		YIL040W		YKR101W		YCL054W
YNR058W		YLL035W		YJL031C		YOL029C
YDR345C		YFL011W		YDR255C		YDR070C
YBR198C		YEL006W		YLR227C		YGL139W
YLR151C		YOR143C		YGL122C		YNL049C
YOR217W		YBR270C		YMR265C		YDR083W
YOL046C		YLR336C		YGL220W		YIL161W
YIL147C		YGR289C		YNL277W		YGL163C
YBR254C		YOL028C		YOL029C		YKR097W
YLR131C		YIL072W		YMR210W		YCL020W
YMR107W		YOR336W		YCL013W		YOR254C
YDL138W		YDR407C		YCRX07W		YPR018W
YFL053W		YOR287C		YFL006W		YDR390C
YDR203W		YDL030W		YIL009W		YAR035W
YEL011W		YIL105C		YLR181C		YHR119W
YLR314C		YER007C-A		YJL030W		YHR004C
YOL067C		YMR029C		YGL064C		YBL083C
YLR112W		YER013W		YFL031W		YER122C
YLL055W		YOL134C		YOL148C		YOL151W
YIL155C		YJR158W		YDL221W		YBL053W
YDL244W		YIL167W		YLR179C		YJL020C
YHR048W		YEL067C		YHR135C		YPR111W
YDR197W		YPL103C		YNL024C		YHL011C
YFL015C		YLL018C		YLR467W		YDR274C
YMR066W		YGR284C		YGL258W		YLR037C
YNL160W		YOR028C		YPR079W		YHL044W
YPR110C		YGL212W		YLR389C		YNL240C
YLR141W		YPR028W		YJR078W		YIL078W
YOL011W		YBR058C		YOR026W		YNL023C
YFR051C		YER045C		YLR120C		YOL062C
YBR276C		YDL119C		YPL137C		YIL036W
YOL152W		YPR076W		YOR251C		YGL229C
YDL101C		YCL029C		YOR279C		YDL179W
YPL180W		YDR502C		YLR064W		YPL142C
YDR542W		YPL191C		YHR217C		YNL117W
YLR209C		YDR298C		YGL242C		YNL206C
YGL198W		YHR067W		YGR139W		YKR012C
YER078C		YLR238W		YBR230C		YHR021C
YCR038C		YOR055W		YJL067W		YML070W
YKL139W		YDR092W		YCL030C		YHR203C
YKR024C		YMR280C		YLR466W		YLR396C
YNL240C		YGR057C		YGL162W		YDR528W
YLR014C		YLR158C		YGR113W		YBR023C
YLR435W		YPR105C		YGL216W		YCR057C
YNL153C		YLR364W		YGL174W		YIL091C
YAL042W		YLR306W		YOR154W		YER110C
YGL033W		YOL166C		YBR031W		YNL203C
YOL085C		YBR277C		YJL179W		YGR071C
YJL156C		YLL058W		YLR362W		YBR214W
YDR486C		YNL109W		YMR033W		YIL148W
YNR010W		YOL036W		YPL141C		YFR046C
YCR099C		YKR073C		YOR191W		YJR086W
YDR307W		YDR404C		YOL119C		YAR033W
YMR280C		YGR294W		YML093W		YAR009C
YGR187C		YLR351C		YNL313C		YGL214W
YOR017W		YML033W		YMR026C		YGL170C
YDL214C		YJL168C		YBL042C		YFL016C
YPL209C		YDR406W		YOR207C		YER185W
YKL054C		YIL168W		YMR058W		YNL227C
YGR272C		YBR017C		YNL109W		YGR084C
YBR113W		YPR068C		YPR112C		YHR148W
YER016W		YDL078C		YGL129C		YPR163C
YKL040C		YLR160C		YHR113W		YDR033W
YLR170C		YOR251C		YMR023C		YMR186W
YDR164C		YFL013W-A		YMR308C		YLR060W
YEL008W		YHL048W		YGR279C		YLR398C
YKL160W		YBL101C		YCL063W		YPL146C
YPR051W		YDR186C		YGL003C		YER136W
YBL096C		YOR138C		YPR189W		YNL068C
YOR370C		YBR215W		YPL171C		YLR210W
YDL064W		YMR042W		YBR009C		YGR149W
YPR016C		YMR023C		YBR135W		YDR204W
YLR041W		YFL051C		YOL006C		YGR245C
YER021W		YGR169C		YLR115W		YDL157C
YDR192C		YOR136W		YGL244W		YDR056C
YER105C		YKL212W		YDR252W		YDL075W
YKR025W		YOL050C		YDL168W		YDL222C
YBR179C		YBL037W		YOR057W		YAR073W
YKL206C		YMR322C		YCR031C		YOL048C
YKR048C		YNL195C		YBL108W		YJL069C
YGR003W		YDR010C		YGL060W		YBR142W
YLR394W		YOL081W		YBR077C		YDL019C
YGL118C		YEL029C		YNL090W		YEL021W
YMR131C		YOR162C		YJL166W		YFR051C
YNL298W		YGL180W		YPL214C		YBR149W
YJR154W		YPR049C		YGR196C		YCR087W
YLR439W		YGR047C		YIL169C		YLR098C
YDL197C		YJR156C		YHR196W		YDR086C
YBR278W		YMR170C		YDL120W		YBR279W
YKR071C		YGR168C		YPL017C		YDR388W
YBL085W		YKL111C		YCR056W		YML079W
YNR024W		YMR082C		YOR220W		YGR256W
YGL184C		YDR160W		YPR005C		YGL095C
YDL113C		YBR108W		YFL054C		YDL198C
YIR040C		YKL040C		YHR022C		YCR071C
YGL142C		YBR057C		YNR061C		YIL024C
YKL038W		YMR055C		YIL139C		YJR111C
YDR024W		YBR161W		YCR069W		YJR114W
YJR095W		YGL142C		YDR048C		YPL191C
YJR109C		YCR024C-A		YBR125C		YKL104C
YBR131W		YCR017C		YJR120W		YNL209W
YKL048C		YOL163W		YCL010C		YCL057W
YLR449W		YFL035C-B		YLR462W		YKL078W
YKR089C		YNL099C		YLR298C		YMR321C
YLL061W		YOL124C		YMR035W		YGL078C
YNR038W		YOL052C		YDR263C		YOR067C
YGL175C		YER122C		YPL262W		YKL077W
YGL164C		YOR195W		YIL103W		YER118C
YLR323C		YJL217W		YMR211W		YDR516C
YOR113W		YMR282C		YMR266W		YIR031C
YDR494W		YOL001W		YJL174W		YOR375C
YBR058C		YOR068C		YPL049C		YFR026C
YHR097C		YOL142W		YLR303W		YCR045C
YJR048W		YKL205W		YBR212W		YLR058C
YDL038C		YGR056W		YGR177C		YBR271W
YAR031W		YPL098C		YIL007C		YJL066C
YKR078W		YOR096W		YHR074W		YLR204W
YDR394W		YNL198C		YNL335W		YDL138W
YOR081C		YNL078W		YPR119W		YGL183C
YOR112W		YAR066W		YMR182C		YBR112C
YGL008C		YDR463W		YBL001C		YKR071C
YPL016W		YHR163W		YDR503C		YGL152C
YMR243C		YHL031C		YOR104W		YBL054W
YER067W		YHR188C		YGR193C		YLR457C
YCR103C		YNL087W		YPR196W		YDR194C
YKL091C		YPL112C		YGR292W		YDR177W
YBR167C		YDR360W		YHR091C		YOR326W
YDR483W		YLR011W		YBR099C		YOL082W
YIR019C		YFR034C		YFR014C		YPL117C
YER038C		YMR052W		YJL078C		YEL040W
YOR140W		YDL113C		YOL036W		YDR442W
YDR414C		YML111W		YLR403W		YKL059C
YDR379W		YPL017C		YPR103W		YOL083W
YOR197W		YPL270W		YGL057C		YBR173C
YIL003W		YOL161C		YKL126W		YKL142W
YKL183W		YPR161C		YPL190C		YJL033W
YDR199W		YDR454C		YGL141W		YLR186W
YNR046W		YKL026C		YER144C		YDR445C
YML099C		YML124C		YNL167C		YDL017W
YBR149W		YNL335W		YKL173W		YAL007C
YAL025C		YER030W		YIR034C		YGR164W
YDR380W		YOL151W		YFL051C		YOR116C
YOR347C		YOR032C		YOR257W		YNL113W
YPL052W		YML028W		YOR188W		YBR047W
YOR036W		YDR473C		YER120W		YBR230C
YBR204C		YOL055C		YPR071W		YAL059W
YKL021C		YMR172W		YPL270W		YNL192W
YOR301W		YPL073C		YER179W		YCR011C
YGR074W		YJL212C		YMR218C		YBR285W
YOR300W		YOR263C		YDR484W		YOR142W
YNL049C		YER027C		YOR227W		YDR279W
YOR094W		YDR526C		YDR018C		YOR295W
YJL011C		YOR258W		YJL140W		YML131W
YOL089C		YGL021W		YNL058C		YOR347C
YDR194C		YKL020C		YPR017C		YLR409C
YCR001W		YPL171C		YDR093W		YLR180W
YFR006W		YGR050C		YOR198C		YNR072W
YGL082W		YLR118C		YPL061W		YML092C
YDR223W		YHR093W		YCRX06W		YNL132W
YKL046C		YGR107W		YDR307W		YER082C
YAR008W		YDR144C		YJL195C		YPL174C
YDR435C		YNL201C		YCR090C		YJR007W
YPR123C		YMR093W		YDL038C		YNL003C
YKR059W		YNL133C		YGL221C		YJL136C
YLR375W		YDR132C		YPR124W		YIL073C
YBR223C		YGR121C		YGL175C		YOR096W
YGR202C		YNL107W		YJL212C		YCR091W
YNL307C		YLL059C		YER166W		YDR485C
YOR086C		YIL130W		YER123W		YKL014C
YBR193C		YML009C		YDR253C		YHR068W
YPL023C		YDL021W		YOR367W		YCRX02C
YJR084W		YHR099W		YDR518W		YGR104C
YBR159W		YHR002W		YPR204W		YPL024W
YOR390W		YER093C		YBR140C		YLR222C
YOL041C		YAR014C		YNL311C		YER115C
YDR334W		YGR290W		YLR015W		YLR335W
YGR052W		YLR125W		YOR066W		YOR083W
YDL034W		YMR289W		YBR171W		YGL037C
YJL076W		YJL001W		YDR418W		YML015C
YER147C		YOR108W		YDR533C		YNL022C
YGL207W		YNL191W		YNL199C		YCR049C
YDR021W		YOL043C		YOR290C		YHR064C
YLR178C		YMR025W		YDL081C		YHR086W
YLL037W		YOR203W		YOR121C		YPL254W
YLR026C		YOR216C		YOR061W		YHR202W
YIR014W		YDR364C		YLR001C		YLR221C
YKL188C		YCRX09C		YER041W		YEL048C
YDR051C		YFR002W		YBL057C		YPR193C
YMR104C		YML116W		YLR410W		YDL148C
YML061C		YOL143C		YOR219C		YLR299W
YDL107W		YDR024W		YDR383C		YGL022W
YDR475C		YIR015W		YHR191C		YML100W
YJL122W		YCR070W		YDL133W		YJR057W
YCR041W		YKL036C		YMR159C		YFR027W
YNL110C		YDL242W		YNL291C		YKL008C
YPL115C		YGR042W		YDR272W		YMR009W
YDR390C		YIL091C		YHR106W		YHR029C
YLR300W		YGR054W		YDR068W		YNL255C
YPL217C		YNL158W		YNL209W		YGR237C
YNL215W		YER016W		YGL154C		YOR195W
YOR119C		YGL086W		YLR404W		YIR015W
YDR330W		YEL058W		YLR049C		YBR189W
YOR101W		YOL118C		YER052C		YPR074C
YML111W		YLL065W		YDL052C		YBR223C
YOR146W		YBL088C		YMR068W		YLL023C
YOR085W		YGR184C		YNL242W		YGR088W
YJR090C		YPL074W		YPL079W		YPR192W
YNR028W		YIR002C		YFR006W		YKL052C
YPL254W		YIL117C		YJR148W		YBR280C
YBL112C		YPL014W		YHL017W		YCL036W
YBR090C		YLR234W		YOL045W		YDL063C
YIL085C		YNR009W		YDR464W		YIL150C
YMR015C		YDR372C		YCLX01W		YBR291C
YLR076C		YML092C		YDR011W		YPR126C
YLR280C		YGR045C		YOR345C		YOL091W
YGL078C		YBR111C		YLL066C		YLR127C
YGR223C		YCL061C		YEL077C		YJR087W
YER046W		YNL250W		YHR209W		YGL008C
YDR473C		YOR267C		YMR114C		YNL230C
YNR065C		YLR390W		YPL247C		YPL151C
YNL325C		YNL106C		YCL047C		YHR140W
YIL098C		YPR025C		YAL068C		YLR149C
YLR247C		YDR440W		YLR365W		YHR200W
YKL009W		YML013W		YHR015W		YGR109C
YCR101C		YER119C-A		YDR472W		YKL033W
YHR069C		YKR104W		YEL013W		YCR002C
YNL105W		YAL033W		YMR106C		YCL065W
YDR298C		YGL150C		YIL123W		YOR392W
YLR285W		YGR261C		YGR170W		YMR282C
YBR074W		YDR241W		YOR291W		YFR052W
YDL014W		YDR314C		YIL011W		YBR238C
YGL057C		YDR082W		YHR028C		YDR127W
YJL105W		YPL012W		YHR107C		YPL121C
YJR094C		YOR326W		YPL051W		YPL093W
YMR043W		YBR103W		YMR164C		YHR091C
YLL018C		YDR318W		YKL208W		YDL093W
YDL241W		YML118W		YJL059W		YPL187W
YOL001W		YPL005W		YLL043W		YKL090W
YLR345W		YKL085W		YLR247C		YHR116W
YDL238C		YMR053C		YLR261C		YPL012W
YOL100W		YHL007C		YNL319W		YPR117W
YFL054C		YPL037C		YGR127W		YOL061W
YLR226W		YPL183C		YMR196W		YLR279W
YNL203C		YDR057W		YLL064C		YKL009W
YIL105C		YBR081C		YDL177C		YMR196W
YDR364C		YEL008W		YNR045W		YEL005C
YPR128C		YGL208W		YMR089C		YPL264C
YNL173C		YOR179C		YLR095C		YBR051W
YNL169C		YDR068W		YAL069W		YGL115W
YLL028W		YJL153C		YPR028W		YGR264C
YKL037W		YLL056C		YLR321C		YDR075W
YLR038C		YHR022C		YPL261C		YPR033C
YBR243C		YHR036W		YNR076W		YGL030W
YJR080C		YOL150C		YNL331C		YIR023W
YGR183C		YNL239W		YLL005C		YHL025W
YHL043W		YJR019C		YBR287W		YOR201C
YNL246W		YGL121C		YOR296W		YLR326W
YOL114C		YBL002W		YML099C		YKR106W
YGR229C		YNR006W		YPL129W		YOR022C
YOR159C		YDR285W		YHL044W		YML043C
YHL046C		YDL174C		YJR042W		YOR165W
YBR094W		YJL202C		YBR118W		YMR283C
YDL135C		YOR053W		YML042W		YNL010W
YIR008C		YOR266W		YGR084C		YLR247C
YOR037W		YIL050W		YOR017W		YPL008W
YNL251C		YGR037C		YLR148W		YJL115W
YGR068C		YAL042W		YJL112W		YGL185C
YDR190C		YNL271C		YCL038C		YBR200W
YKL103C		YOR056C		YPL144W		YMR252C
YNR070W		YPL072W		YAL042W		YDL160C
YJR008W		YNL043C		YDR512C		YHR028C
YOL037C		YLR365W		YJL202C		YDR522C
YGL110C		YDR218C		YEL023C		YMR004W
YML043C		YPL196W		YDL087C		YJL173C
YCR086W		YGR237C		YLR252W		YBR082C
YKL162C		YOL034W		YOR185C		YOL150C
YLR225C		YMR200W		YFR038W		YER052C
YPR056W		YOL098C		YLR005W		YML129C
YPL188W		YMR078C		YKL099C		YJR059W
YHR087W		YNL047C		YDR413C		YJR013W
YMR191W		YKL204W		YBR224W		YGL101W
YML096W		YPL168W		YCRX18C		YBL064C
YKL112W		YOR353C		YDR440W		YOR215C
YMR233W		YDR245W		YJR030C		YNL170W
YHR104W		YKL206C		YLR135W		YBL023C
YHR155W		YOR221C		YGR296W		YCL046W
YFL032W		YOL131W		YLR380W		YNL128W
YDR035W		YDR529C		YIL177C		YER117W
YJL075C		YPR078C		YDR428C		YJR070C
YLR400W		YOR168W		YGR059W		YDR411C
YOR220W		YJL038C		YDR061W		YGR081C
YPL064C		YGR194C		YGL046W		YOL130W
YLR136C		YGL182C		YMR099C		YHR117W
YPL025C		YCL030C		YFR024C		YLR371W
YLR224W		YOR337W		YFL025C		YNL131W
YJL033W		YLR342W		YOL019W		YJL019W
YOL141W		YIL166C		YNL076W		YGR189C
YPL186C		YJL198W		YHR166C		YNL321W
YDR132C		YLR084C		YGR153W		YHR120W
YNL027W		YLR406C		YNL059C		YLR089C
YNL295W		YDR102C		YNL254C		YPR048W
YGR085C		YLR205C		YCR021C		YBR015C
YPL241C		YPL152W		YOL155C		YFR010W
YMR063W		YHR166C		YDR489W		YIL006W
YPL066W		YHR094C		YKL067W		YGL248W
YPL175W		YJL141C		YGL167C		YDL033C
YBR122C		YAL019W		YBR201W		YGR127W
YFL020C		YAL015C		YPL097W		YDL167C
YHR102W		YER137C		YJL218W		YFL025C
YDR060W		YEL044W		YDR027C		YGL173C
YLL021W		YKR106W		YGL190C		YOR198C
YHR185C		YLR101C		YFL043C		YFR001W
YKL010C		YBR130C		YIR043C		YCR043C
YKR039W		YCR018C		YDR239C		YNL154C
YER150W		YKR027W		YHL038C		YPL060W
YLR205C		YCR106W		YHR151C		YHR161C
YBL111C		YOR322C		YPR015C		YHL022C
YLL005C		YLR255C		YOR186W		YDR441C
YGR016W		YDR165W		YJL042W		YCR105W
YGR072W		YJL013C		YKL059C		YLR406C
YGL183C		YBR288C		YJL061W		YPR116W
YMR161W		YAR073W		YJR011C		YML046W
YAL015C		YDR109C		YHL034C		YBL106C
YCR049C		YGR127W		YHR064C		YCL069W
YPR129W		YCR081W		YMR071C		YDL128W
YLR432W		YGR230W		YLR053C		YDL036C
YER187W		YMR153W		YMR005W		YDR358W
YKR072C		YEL053C		YJL162C		YOL157C
YOR251C		YFL027C		YOR131C		YJR034W
YDR212W		YJL157C		YLL001W		YKR029C
YPR167C		YJL169W		YBR095C		YMR234W
YJL217W		YOR088W		YBR227C		YKR030W
YJR061W		YGR179C		YGR022C		YNL244C
YKR104W		YNL063W		YER076C		YGL035C
YOR011W		YLR020C		YER108C		YFL018C
YOR087W		YJL118W		YAL058W		YKL126W
YDR229W		YGL218W		YFR010W		YKR058W
YAL028W		YGR200C		YDR493W		YEL038W
YGR015C		YDR243C		YDR469W		YNL191W
YLR085C		YGL117W		YDL241W		YMR031C
YOL014W		YJL149W		YMR263W		YHR174W
YDR492W		YNL112W		YPL118W		YJR080C
YBR038W		YKL017C		YLR371W		YCL023C
YER157W		YJL150W		YNR050C		YGR047C
YIL023C		YNL061W		YJL129C		YCR004C
YGL253W		YLR082C		YGL247W		YDR486C
YLL063C		YLR213C		YEL073C		YNL134C
YIL127C		YLR027C		YDR136C		YPL016W
YPR055W		YGL075C		YHR097C		YJL221C
YOR236W		YIL031W		YJL216C		YOR011W
YHL036W		YLL052C		YER062C		YIL087C
YGL065C		YOR030W		YHL025W		YNL314W
YMR247C		YDR514C		YCL027W		YGR199W
YPR189W		YDL193W		YBR156C		YHR182W
YPR027C		YML100W		YMR034C		YJL084C
YNR066C		YNL263C		YDR504C		YLR161W
YHR075C		YOL123W		YJL203W		YDL117W
YOR189W		YGR281W		YNR069C		YOR023C
YOR362C		YPL169C		YGR206W		YDL169C
YBR162W-A		YDR189W		YCRX12W		YCR070W
YPL205C		YLR232W		YML053C		YHR190W
YOR082C		YPL264C		YLL042C		YIL126W
YLR362W		YDR091C		YFR021W		YLR143W
YIL108W		YLR153C		YCRX19W		YDL070W
YER156C		YKR084C		YGR048W		YMR296C
YBR018C		YPL174C		YOR247W		YKL100C
YGR045C		YJL114W		YLL014W		YNL200C
YLR084C		YIL045W		YDR420W		YER094C
YOR235W		YFR043C		YOR029W		YPL104W
YBR127C		YPR005C		YDR528W		YLL019C
YDR105C		YNL129W		YGL192W		YMR014W
YNL123W		YHL025W		YOR204W		YGL120C
YLR258W		YNL293W		YFR046C		YDR165W
YDR003W		YGL055W		YJL155C		YKL108W
YJL142C		YGR212W		YLR208W		YMR083W
YCL003W		YMR097C		YPL104W		YDR159W
YPL095C		YLR177W		YOR268C		YNL139C
YCR068W		YEL046C		YLR122C		YPL116W
YBR138C		YLR442C		YNL169C		YLR185W
YGL115W		YBR175W		YBR281C		YDR306C
YMR296C		YOR363C		YNL225C		YIR021W
YPL146C		YML121W		YPR004C		YJL076W
YOR063W		YML114C		YPR090W		YPR029C
YDR543C		YEL061C		YGL079W		YJR138W
YGR086C		YLR170C		YHL008C		YGL108C
YCL008C		YDR070C		YNL130C		YBL052C
YDR279W		YGL255W		YML085C		YOR042W
YGR287C		YJR142W		YKR009C		YNL081C
YNL114C		YHR034C		YLR354C		YML074C
YMR310C		YOL141W		YOR240W		YPL218W
YOL109W		YNL221C		YCL001W		YPR190C
YDR288W		YKR029C		YPL254W		YBR222C
YPL027W		YKR057W		YDL036C		YJL215C
YHR054C		YDR244W		YGL197W		YGL182C
YPR140W		YOL002C		YIL074C		YER041W
YML088W		YHR028C		YER037W		YCR084C
YOR378W		YGL043W		YNL264C		YBR028C
YDL184C		YPL151C		YML070W		YDL190C
YDR332W		YOR254C		YOR020C		YHL032C
YPR195C		YKL191W		YEL043W		YPR007C
YPR139C		YNL119W		YFL018W-A		YLL011W
YLR122C		YHL010C		YLR105C		YBR041W
YJL023C		YLR052W		YPR094W		YAR042W
YKL049C		YNL105W		YEL036C		YML054C
YMR320W		YLR451W		YDL224C		YCL006C
YNR077C		YDL220C		YMR163C		YIR016W
YOR107W		YMR145C		YER077C		YOR289W
YOR384W		YLR373C		YGR210C		YML002W
YKL121W		YHR142W		YER046W		YPL041C
YAL056W		YBR088C		YPR152C		YMR203W
YLR031W		YKL148C		YPL233W		YDL149W
YBR294W		YDL200C		YPR108W		YLR053C
YBR257W		YLR350W		YDL130W		YMR110C
YOR353C		YDR195W		YFL036W		YLR259C
YBR266C		YOR327C		YGR037C		YLR108C
YPL179W		YPR166C		YKR041W		YHR027C
YKR061W		YOL105C		YJL122W		YOR167C
YPL169C		YPL156C		YKL159C		YDR523C
YPR028W		YHL044W		YDR170C		YGR206W
YOR338W		YGL254W		YHL043W		YIL001W
YDR388W		YGL039W		YIL020C		YHR171W
YNR060W		YIL053W		YNL019C		YNL273W
YNL056W		YBR245C		YDL215C		YLR448W
YKL123W		YJL170C		YHR063C		YPL113C
YLR186W		YKR033C		YOR201C		YPL244C
YHR170W		YKL063C		YNL077W		YLR090W
YFL050C		YBR259W		YLL006W		YHR132C
YOL065C		YPR059C		YLR293C		YJL163C
YDL121C		YKL088W		YNL099C		YJL137C
YKL041W		YCL016C		YOR079C		YOL126C
YFL036W		YDR036C		YPL014W		YER141W
YDR402C		YJL036W		YLR178C		YHR002W
YPR183W		YMR129W		YOR044W		YNL318C
YIL099W		YFR055W		YGL146C		YMR302C
YJL093C		YNL254C		YBL011W		YDR391C
YNL237W		YIL023C		YLL012W		YPL240C
YGR208W		YDR121W		YNL071W		YDL126C
YPR138C		YJL020C		YPR080W		YNL232W
YJL116C		YJL055W		YKL082C		YJR055W
YDR017C		YJL186W		YDR382W		YCR082W
YJL100W		YJR018W		YGR069W		YDR454C
YFL022C		YPR149W		YBR068C		YBL010C
YFL056C		YNL217W		YGR095C		YKL004W
YIL156W		YDR450W		YHR109W		YBL048W
YJL124C		YEL074W		YEL049W		YHL001W
YLR125W		YNL337W		YDL061C		YOR381W
YDR502C		YCL065W		YLR112W		YBR054W
YGR101W		YMR176W		YPL008W		YNL282W
YIL120W		YOR382W		YOR393W		YNL263C
YKR036C		YLR290C		YBR146W		YGR214W
YJL204C		YFR041C		YMR166C		YDR502C
YBR227C		YKL163W		YCL041C		YKL060C
YNL108C		YBR136W		YDL122W		YIL069C
YLR358C		YPR017C		YLL062C		YER061C
YCL057W		YOL003C		YCR045C		YNL141W
YML011C		YOR342C		YLR438W		YLR285W
YMR279C		YKL023W		YPL007C		YLR263W
YBL043W		YHR149C		YKL200C		YNL037C
YGR046W		YLR123C		YDR391C		YJR001W
YER159C		YOR249C		YNL140C		YDR512C
YGL194C		YOL015W		YIL130W		YHR052W
YCR082W		YER136W		YEL005C		YML028W
YBL054W		YNL243W		YHL023C		YMR139W
YPL280W		YDL095W		YDR168W		YER049W
YFR004W		YOR355W		YGL205W		YNL310C
YBL041W		YKL016C		YCL039W		YJR066W
YKR063C		YGL114W		YOR254C		YOR001W
YDR256C		YOL093W		YNL299W		YPL076W
YER073W		YGL158W		YCR037C		YLR236C
YLR364W		YBR180W		YOR355W		YGR014W
YJR097W		YPL175W		YCR071C		YNR046W
YLL040C		YOR052C		YPL135W		YDR399W
YDL152W		YHR009C		YBR123C		YDR035W
YBL106C		YLR098C		YLR323C		YMR315W
YBR259W		YHR095W		YOR322C		YJR048W
YFL059W		YGR152C		YDL083C		YKR014C
YBR029C		YDR521W		YKL083W		YHR197W
YOR023C		YGR124W		YBL080C		YMR043W
YGL152C		YOR315W		YMR243C		YDR497C
YOR139C		YBR301W		YJL113W		YDR446W
YDR044W		YIR019C		YNR066C		YGR239C
YLR182W		YOR043W		YDR423C		YCL060C
YPR088C		YDL063C		YLR372W		YDR312W
YOL158C		YCR025C		YBL033C		YNL210W
YBR093C		YPR109W		YPL098C		YKL026C
YDR129C		YPL032C		YGR157W		YLL033W
YGL145W		YKL188C		YHR207C		YHR040W
YFR022W		YDR138W		YMR136W		YBL050W
YMR119W		YLR282C		YLR226W		YJL180C
YGR210C		YJL031C		YLR020C		YOL133W
YMR061W		YLR312W-A		YOR216C		YOR333C
YOR262W		YLR338W		YML078W		YOR299W
YAL041W		YKL006C-A		YBL072C		YDL164C
YDL200C		YOR086C		YDR502C		YLL060C
YIL167W		YLR038C		YLR161W		YLR219W
YGR283C		YHL029C		YGL236C		YNL103W
YBR225W		YKL108W		YGR009C		YBR204C
YER174C		YMR211W		YPL274W		YGR173W
YOL010W		YLR378C		YAL038W		YPL216W
YER148W		YNL202W		YLR397C		YDR440W
YKR069W		YEL059C-A		YLL059C		YDR032C
YMR250W		YPR187W		YKL029C		YMR107W
YGL092W		YDR515W		YER093C		YIL156W
YDR099W		YGR234W		YDR220C		YKL192C
YCR085W		YJL108C		YGL152C		YER034W
YBL101C		YDR174W		YOL146W		YJL075C
YMR112C		YNL287W		YGR078C		YNL280C
YMR136W		YHL011C		YFL067W		YPL165C
YDR456W		YOL011W		YIR024C		YDL053C
YNL321W		YNL249C		YOR062C		YDR036C
YNR032W		YKR024C		YPL077C		YDR422C
YDL108W		YOL021C		YLR170C		YDR268W
YPL270W		YPL268W		YGR294W		YMR127C
YOR206W		YBR194W		YGR019W		YOL052C
YCR017C		YDR060W		YLR077W		YGR156W
YDR220C		YJL201W		YNL259C		YAR044W
YOR025W		YDL211C		YCR095C		YDR003W
YNL266W		YDR456W		YLR405W		YKL180W
YNL328C		YBL053W		YMR171C		YMR179W
YJL090C		YHR213W		YHL027W		YDR273W
YPL060W		YML096W		YJL104W		YDL243C
YER014W		YKR019C		YDR194C		YGL238W
YEL043W		YPR164W		YPL173W		YGL236C
YLR382C		YAR043C		YDR213W		YDR061W
YNL151C		YNL053W		YKL057C		YBL092W
YNL099C		YDL085W		YAL065C		YDR483W
YDR404C		YJR062C		YGL237C		YNR068C
YGR205W		YAL024C		YGR215W		YJR012C
YMR126C		YBR299W		YGL077C		YOR365C
YPR087W		YGR099W		YGR082W		YOL015W
YOR051C		YPR054W		YJL094C		YGR188C
YNL205C		YDL059C		YLR061W		YJR134C
YGR245C		YGL125W		YBR189W		YNL125C
YDL246C		YDR206W		YKL199C		YGR095C
YLR222C		YLR079W		YMR100W		YER146W
YDR393W		YDR451C		YBR026C		YPL282C
YPR187W		YBL028C		YNR041C		YKL035W
YIL110W		YLR240W		YKL072W		YNL096C
YBR269C		YNR031C		YJR041C		YMR157C
YDR196C		YLR016C		YIL164C		YDR013W
YOR200W		YNL157W		YOL081W		YIL160C
YML008C		YDL111C		YFR018C		YOR026W
YPR145W		YPR195C		YPR043W		YDR471W
YDR162C		YPL035C		YKL075C		YNR060W
YJL179W		YLR410W		YLL067C		YNR027W
YNL155W		YLR466W		YDR108W		YHL017W
YDR303C		YMR315W		YNR010W		YKR025W
YDL142C		YDL234C		YOR027W		YIR039C
YBL026W		YOL101C		YOR025W		YKL099C
YDL137W		YEL049W		YMR208W		YMR182C
YAL053W		YDR531W		YCLX08C		YLR253W
YIL047C		YOR298W		YJL097W		YOL011W
YBR214W		YGL079W		YMR313C		YHR018C
YDL191W		YMR070W		YJL027C		YGR048W
YMR188C		YMR037C		YJR111C		YEL058W
YLR278C		YDR496C		YHR214W-A		YGR017W
YKL223W		YGR251W		YPL013C		YDL134C
YBR136W		YIL083C		YDR406W		YNL194C
YHR053C		YDR499W		YLL048C		YLR324W
YLL065W		YPR182W		YHR206W		YBL087C
YDR186C		YPR075C		YGL241W		YDL034W
YOL025W		YGR272C		YDR085C		YHR126C
YLR052W		YKL179C		YOR199W		YJL190C
YML071C		YJR141W		YOR358W		YEL041W
YBR263W		YDR400W		YDR055W		YGR002C
YPR010C		YPL242C		YOR388C		YEL035C
YPR021C		YDR266C		YOR171C		YHR082C
YHR201C		YPR016C		YLR461W		YIR010W
YMR245W		YOL114C		YOR043W		YPL274W
YOR034C		YPL239W		YLR311C		YPR182W
YBR146W		YKL213C		YBR036C		YOR205C
YDR419W		YOR211C		YGR266W		YHR135C
YML069W		YKR037C		YMR309C		YBR267W
YOR190W		YKR014C		YHR139C		YFL055W
YAL019W		YMR191W		YLR152C		YDR384C
YDR440W		YPL197C		YOR295W		YBL078C
YNL259C		YLR382C		YPR178W		YGR194C
YCR074C		YLL043W		YML133C		YGR292W
YLR146C		YDR523C		YOR391C		YCR016W
YKL050C		YKR060W		YDR352W		YEL009C
YHR195W		YBL049W		YBR179C		YAR027W
YHR017W		YPR011C		YHL036W		YLR404W
YMR158W		YOL108C		YFL059W		YNL168C
YJL038C		YEL045C		YPR021C		YBR087W
YGL120C		YLR308W		YLR241W		YOR344C
YNL115C		YKL127W		YKL034W		YPR071W
YLR392C		YHR177W		YLR328W		YBR046C
YPR146C		YNR004W		YIR013C		YDR157W
YGR179C		YML082W		YLL056C		YKL037W
YDR001C		YDR217C		YHR049W		YPL238C
YDR514C		YKL208W		YJR109C		YMR187C
YPR149W		YDR369C		YJL205C-A		YGL197W
YOR213C		YDL066W		YGR257C		YDR309C
YHR006W		YOR303W		YPL131W		YOR386W
YMR097C		YDL120W		YKL136W		YHR058C
YCR100C		YDR077W		YDL169C		YPL175W
YHR035W		YIL106W		YLR011W		YGL075C
YGR190C		YBR170C		YMR322C		YCL049C
YLL066C		YNL130C		YOR001W		YKR103W
YOL101C		YBR190W		YHR051W		YPL097W
YOR160W		YPL258C		YPL101W		YKL183W
YDR477W		YBR167C		YKL223W		YMR121C
YJR134C		YLR067C		YML017W		YLL031C
YKR030W		YIL046W		YGR138C		YOL004W
YLR070C		YLR110C		YNL029C		YNL231C
YDR040C		YCL050C		YNR013C		YLR205C
YGL158W		YML010C-B		YDR347W		YPL213W
YDL194W		YPL243W		YDL041W		YBL046W
YFR028C		YMR284W		YOR138C		YJR094C
YDL043C		YMR069W		YJR052W		YKL129C
YBR299W		YCR037C		YMR087W		YER106W
YGR001C		YAR060C		YMR102C		YPR034W
YGR066C		YCR030C		YKL051W		YPR202W
YHR169W		YNL237W		YBR211C		YOR334W
YPL092W		YPL201C		YCR101C		YKL164C
YBL076C		YDR362C		YPL073C		YEL026W
YLR184W		YLR136C		YDR145W		YDR361C
YOR305W		YDR370C		YOL040C		YPR118W
YLR229C		YJL182C		YOL068C		YDL225W
YFR046C		YMR271C		YFR002W		YCRX06W
YPR143W		YCR103C		YNR051C		YOR058C
YBL006C		YJL167W		YBR147W		YCR074C
YNL064C		YJR005W		YIL057C		YGR144W
YLR086W		YBL065W		YDR408C		YKR073C
YGL075C		YMR018W		YMR095C		YMR177W
YDL229W		YMR019W		YKR017C		YMR093W
YBR280C		YGR119C		YKR083C		YJR028W
YDL084W		YMR026C		YJL193W		YLR153C
YDR426C		YGR276C		YJR080C		YCR038C
YGL160W		YDR437W		YJR147W		YLR442C
YMR185W		YPR026W		YDR152W		YKL027W
YNL141W		YLR039C		YGL181W		YDL152W
YLL030C		YEL038W		YOL102C		YMR103C
YGR060W		YGL022W		YDR410C		YGR255C
YHR077C		YJR143C		YGL108C		YNL205C
YBR143C		YOR089C		YBR237W		YDR040C
YNL268W		YKR032W		YBL068W		YBR177C
YOL043C		YHR049C-A		YKL167C		YOL141W
YOL165C		YDR185C		YLL030C		YBR299W
YNL053W		YOR034C		YBL055C		YBR130C
YBR300C		YKR070W		YLR168C		YJL017W
YGR131W		YMR171C		YGR097W		YJR104C
YDL206W		YPR034W		YBR203W		YKL165C
YNL276C		YLR453C		YLR437C		YKL120W
YCR091W		YJL002C		YCR091W		YDR038C
YOL006C		YKL022C		YLR058C		YLR315W
YDR136C		YPL186C		YKL011C		YMR306W
YEL074W		YIL158W		YOR118W		YJL011C
YCL018W		YGR029W		YBL065W		YHR122W
YGR058W		YER131W		YOR356W		YBL099W
YKL172W		YLR085C		YGR244C		YFR017C
YHR194W		YLR349W		YLL027W		YPL065W
YKR045C		YGR233C		YKL116C		YDL194W
YBL099W		YDR478W		YLR151C		YDR341C
YDR415C		YLR151C		YCL034W		YEL007W
YBR008C		YNL132W		YNR012W		YOR136W
YPL202C		YLR395C		YCR074C		YPR005C
YGR177C		YJL147C		YEL067C		YIL112W
YJR041C		YDR223W		YOR120W		YNL304W
YLR236C		YPL132W		YNL213C		YMR063W
YOR173W		YNL199C		YLR430W		YGR191W
YPR057W		YKL159C		YJL066C		YCR058C
YHR076W		YNL103W		YGR120C		YMR176W
YHR167W		YDR539W		YJL045W		YPR165W
YGL126W		YOL037C		YIL134W		YNR069C
YOR239W		YIL173W		YMR041C		YDL232W
YGL049C		YDR067C		YDL094C		YHL020C
YGR263C		YHR197W		YBL044W		YDL132W
YOR040W		YCR032W		YOR384W		YJL015C
YLR369W		YLR224W		YJL085W		YOR047C
YDR173C		YDR482C		YFL035C-A		YHL038C
YMR091C		YDR063W		YDL205C		YOR075W
YNL248C		YGL110C		YPL219W		YNL067W
YBR238C		YLR054C		YKL091C		YDL061C
YMR102C		YOR208W		YLR255C		YKL145W
YCL014W		YBR132C		YHR205W		YLR432W
YOR076C		YDR477W		YEL065W		YOL013C
YMR082C		YDR304C		YER184C		YKL171W
YNL287W		YDL045W-A		YOL015W		YCL028W
YLR457C		YGR283C		YDL235C		YPL217C
YNR026C		YDL029W		YML005W		YOR031W
YKL052C		YBR261C		YDR065W		YLR158C
YNL175C		YFL001W		YCR026C		YNL323W
YMR049C		YAL043C		YMR156C		YJR125C
YPL038W		YNL089C		YOL116W		YOR087W
YIL001W		YGL241W		YDL114W		YER139C
YOR045W		YDR158W		YJR006W		YMR024W
YLR351C		YDR035W		YLR250W		YBR007C
YCRX19W		YHR014W		YJR149W		YLR076C
YDR416W		YOR177C		YDR056C		YLR327C
YHR091C		YLR434C		YJL210W		YGL260W
YAL049C		YDL006W		YKL163W		YFL054C
YKL057C		YJR162C		YDR215C		YPR057W
YOL094C		YHR194W		YDR196C		YMR277W
YOR079C		YDR220C		YNR047W		YMR288W
YGR253C		YHR172W		YFR042W		YER177W
YOR256C		YGR226C		YLR215C		YKL131W
YNR033W		YJR007W		YDR012W		YOR093C
YLR051C		YPR082C		YLR453C		YPL251W
YDL052C		YGL083W		YDR359C		YOR090C
YOL130W		YLR296W		YNL258C		YKL115C
YML082W		YNR057C		YBL059W		YDL200C
YNL171C		YGL054C		YGL016W		YBL024W
YMR129W		YNL153C		YMR213W		YEL004W
YNR044W		YDR221W		YBR175W		YEL012W
YGL093W		YCR092C		YNL129W		YCR050C
YJL170C		YDR281C		YLR291C		YLR344W
YNL199C		YFL046W		YKR079C		YOL070C
YCR066W		YKR017C		YNL274C		YHR127W
YLR453C		YOR008C-A		YLR029C		YOR130C
YGR153W		YGR115C		YDL115C		YMR298W
YMR100W		YDL219W		YER051W		YER046W
YGR144W		YKL176C		YEL064C		YCR062W
YML032C		YMR119W		YGR239C		YDR310C
YDL024C		YFL053W		YDR509W		YDR254W
YLR416C		YPR153W		YNL074C		YPL075W
YCR058C		YPL092W		YMR222C		YLR288C
YCL052C		YBR236C		YDR321W		YBR006W
YOR015W		YBL012C		YMR295C		YGR236C
YER015W		YGL191W		YKL175W		YGL091C
YFL007W		YDR253C		YDR367W		YPR095C
YKL044W		YCR053W		YGR184C		YOR086C
YEL047C		YGR269W		YAL043C-A		YGL124C
YGR102C		YGL007W		YER027C		YLR125W
YLL043W		YOR297C		YGL151W		YIL088C
YMR297W		YJR021C		YAL051W		YLR334C
YCLX09W		YLR438W		YOR070C		YAL067C
YER114C		YOR128C		YNL324W		YJL181W
YDL050C		YJL021C		YBR228W		YBR166C
YBR275C		YML050W		YBL085W		YHL010C
YDR078C		YBL076C		YBR081C		YNR029C
YOL078W		YIL149C		YIL153W		YOR305W
YDR181C		YGR199W		YDR425W		YLL037W
YBR189W		YIL124W		YMR075W		YLR194C
YJL154C		YLR006C		YGR054W		YNL013C
YKL036C		YLR316C		YDR080W		YGL068W
YNL025C		YPL128C		YCRX08W		YLR422W
YNL317W		YDR065W		YPL047W		YNL184C
YGR282C		YML108W		YER107C		YKL201C
YGR149W		YDR504C		YOR134W		YBL015W
YDR500C		YPL217C		YMR267W		YOR169C
YCL033C		YML104C		YAL012W		YHR011W
YPR113W		YIL088C		YHR050W		YGR238C
YFR050C		YBR020W		YPL009C		YGR116W
[truncated: 4,179 more rows]
